# Supplementary material for: Transient biological response of human mesenchymal stem cells to a single wideband high-power electromagnetic pulse exposure: a preliminary study
Source: Front Cell Dev Biol. 2026 Jul 2;14:1873951. doi: 10.3389/fcell.2026.1873951 (PMC13373032; doi:10.3389/fcell.2026.1873951)
Supplement: Supplementary file 2 [file Table1.XLSX]

## Sheet: Table S1
Table S1
Gene set enrichment analysis (hBM-MSC1, 0 h, positive enrichment)
Cell line: human bone marrow-derived mesenchymal stem cells hBM-MSC1
Results: positively enriched hallmark gene sets in HPEM-exposed (E0) versus sham-exposed cells (S0) at 0 h time point. FDR (false discovery rate) cut-off at 0.25, results sorted according to NES (Normalized Enrichment Score)
NAME	DESCRIPTION	SIZE	ES	NES	NOM p-val	FDR q-val	FWER p-val	RANK AT MAX	LEADING EDGE
HALLMARK_OXIDATIVE_PHOSPHORYLATION	Genes encoding proteins involved in oxidative phosphorylation	189	0.44955	1.99537	0	0	0	4347	tags=50%, list=29%, signal=69%
HALLMARK_REACTIVE_OXYGEN_SPECIES_PATHWAY	Genes up-regulated by reactive oxigen species (ROS)	45	0.550321	1.9523	0	0	0	4876	tags=69%, list=32%, signal=101%
HALLMARK_MYC_TARGETS_V1	A subgroup of genes regulated by MYC - version 1 (v1)	192	0.383234	1.68671	0	0.0214715	0.055	4627	tags=47%, list=30%, signal=67%
HALLMARK_PROTEIN_SECRETION	Genes involved in protein secretion pathway	88	0.405121	1.6107	0.00397351	0.0352048	0.118	4019	tags=43%, list=26%, signal=58%
HALLMARK_ADIPOGENESIS	Genes up-regulated during adipocyte differentiation (adipogenesis)	174	0.356208	1.55819	0.00125	0.0505023	0.206	4202	tags=39%, list=28%, signal=53%
HALLMARK_MTORC1_SIGNALING	Genes up-regulated through activation of mTORC1 complex	177	0.358212	1.55492	0	0.0438349	0.214	3824	tags=38%, list=25%, signal=50%
HALLMARK_HEME_METABOLISM	Genes involved in metabolism of heme (a cofactor consisting of iron and porphyrin) and erythroblast differentiation	162	0.352439	1.5426	0.00379747	0.0432873	0.243	4617	tags=44%, list=30%, signal=62%
HALLMARK_E2F_TARGETS	Genes encoding cell cycle related targets of E2F transcription factors	189	0.344502	1.53148	0	0.0426745	0.27	5493	tags=50%, list=36%, signal=77%
HALLMARK_PI3K_AKT_MTOR_SIGNALING	Genes up-regulated by activation of the PI3K/AKT/mTOR pathway	83	0.387479	1.527	0.012	0.0401701	0.283	4207	tags=39%, list=28%, signal=53%
HALLMARK_PANCREAS_BETA_CELLS	Genes specifically up-regulated in pancreatic beta cells	20	0.49184	1.44795	0.0723271	0.0786838	0.515	3790	tags=45%, list=25%, signal=60%
HALLMARK_GLYCOLYSIS	Genes encoding proteins involved in glycolysis and gluconeogenesis	171	0.321106	1.40044	0.0121212	0.110067	0.667	3649	tags=36%, list=24%, signal=47%
HALLMARK_MITOTIC_SPINDLE	Genes important for mitotic spindle assembly	184	0.316747	1.3992	0.0147965	0.101935	0.67	4178	tags=35%, list=28%, signal=47%
HALLMARK_APOPTOSIS	Genes mediating programmed cell death (apoptosis) by activation of caspases	136	0.32174	1.36571	0.0311284	0.129153	0.781	2839	tags=24%, list=19%, signal=29%
HALLMARK_UNFOLDED_PROTEIN_RESPONSE	Genes up-regulated during unfolded protein response, a cellular stress response related to the endoplasmic reticulum	108	0.323408	1.32694	0.0679739	0.173471	0.894	3720	tags=38%, list=24%, signal=50%
HALLMARK_XENOBIOTIC_METABOLISM	Genes encoding proteins involved in processing of drugs and other xenobiotics	151	0.307457	1.32253	0.0361596	0.167371	0.908	4119	tags=33%, list=27%, signal=45%
HALLMARK_MYC_TARGETS_V2	A subgroup of genes regulated by MYC - version 2 (v2)	56	0.354957	1.30815	0.0977337	0.178373	0.938	5600	tags=48%, list=37%, signal=76%
HALLMARK_G2M_CHECKPOINT	Genes involved in the G2/M checkpoint, as in progression through the cell division cycle	190	0.295831	1.29943	0.0441362	0.180566	0.949	6266	tags=52%, list=41%, signal=87%
HALLMARK_FATTY_ACID_METABOLISM	Genes encoding proteins involved in metabolism of fatty acids	127	0.309348	1.29594	0.0696452	0.174541	0.952	4427	tags=38%, list=29%, signal=53%
HALLMARK_IL2_STAT5_SIGNALING	Genes up-regulated by STAT5 in response to IL2 stimulation	148	0.300027	1.27366	0.0678392	0.198309	0.98	5333	tags=45%, list=35%, signal=68%

## Sheet: Table S2
Table S2
Gene set enrichment analysis (hBM-MSC1, 0 h, negative enrichment)
Cell line: human bone marrow-derived mesenchymal stem cells hBM-MSC1
Results: negatively enriched hallmark gene sets in HPEM-exposed (E0) versus sham-exposed cells (S0) at 0 h time point. FDR (false discovery rate) cut-off at 0.25, results sorted according to NES (Normalized Enrichment Score)
NAME	DESCRIPTION	SIZE	ES	NES	NOM p-val	FDR q-val	FWER p-val	RANK AT MAX	LEADING EDGE
HALLMARK_KRAS_SIGNALING_DN	Genes down-regulated by KRAS activation	98	-0.314263	-1.44428	0.019084	0.130898	0.2	2923	tags=27%, list=19%, signal=33%

## Sheet: Table S3
Table S3
Gene set enrichment analysis (hBMMSC1, 24 h, positive enrichment)
Cell line: human bone marrow-derived mesenchymal stem cells hBM-MSC1
Results: positively enriched hallmark gene sets in HPEM-exposed (E24) versus sham-exposed cells (S24) at 24 h time point. FDR (false discovery rate) cut-off at 0.25, results sorted according to NES (Normalized Enrichment Score)
NAME	DESCRIPTION	SIZE	ES	NES	NOM p-val	FDR q-val	FWER p-val	RANK AT MAX	LEADING EDGE
HALLMARK_COAGULATION	Genes encoding components of blood coagulation system; also up-regulated in platelets	93	0.479308	2.11671	0	0	0	3547	tags=47%, list=23%, signal=61%
HALLMARK_MYOGENESIS	Genes involved in development of skeletal muscle (myogenesis)	154	0.380961	1.81826	0	0.011314	0.015	3391	tags=36%, list=22%, signal=46%
HALLMARK_EPITHELIAL_MESENCHYMAL_TRANSITION	Genes defining epithelial-mesenchymal transition, as in wound healing, fibrosis and metastasis	187	0.361758	1.78177	0	0.00890269	0.018	3713	tags=38%, list=24%, signal=50%
HALLMARK_XENOBIOTIC_METABOLISM	Genes encoding proteins involved in processing of drugs and other xenobiotics	151	0.362662	1.73975	0	0.010596	0.028	2934	tags=35%, list=19%, signal=43%
HALLMARK_KRAS_SIGNALING_DN	Genes down-regulated by KRAS activation	97	0.33695	1.49255	0.00744417	0.0665541	0.201	1294	tags=20%, list=9%, signal=21%
HALLMARK_HEME_METABOLISM	Genes involved in metabolism of heme (a cofactor consisting of iron and porphyrin) and erythroblast differentiation	159	0.306148	1.4823	0.00260417	0.0599327	0.218	2410	tags=23%, list=16%, signal=27%
HALLMARK_BILE_ACID_METABOLISM	Genes involve in metabolism of bile acids and salts	80	0.332626	1.44537	0.0167866	0.0712931	0.288	3695	tags=35%, list=24%, signal=46%
HALLMARK_P53_PATHWAY	Genes involved in p53 pathways and networks	178	0.26506	1.29139	0.0346821	0.223226	0.706	2324	tags=25%, list=15%, signal=29%

## Sheet: Table S4
Table S4
Gene set enrichment analysis (hBM-MSC1, 24 h, negative enrichment)
Cell line: human bone marrow-derived mesenchymal stem cells hBM-MSC1
Results: negatively enriched hallmark gene sets in HPEM-exposed (E24) versus sham-exposed cells (S24) at 24 h time point. FDR (false discovery rate) cut-off at 0.25, results sorted according to NES (Normalized Enrichment Score)
NAME	DESCRIPTION	SIZE	ES	NES	NOM p-val	FDR q-val	FWER p-val	RANK AT MAX	LEADING EDGE
HALLMARK_E2F_TARGETS	Genes encoding cell cycle related targets of E2F transcription factors	191	-0.59866	-2.79893	0	0	0	3281	tags=60%, list=22%, signal=75%
HALLMARK_G2M_CHECKPOINT	Genes involved in the G2/M checkpoint, as in progression through the cell division cycle	192	-0.576732	-2.70647	0	0	0	4392	tags=67%, list=29%, signal=93%
HALLMARK_MYC_TARGETS_V1	A subgroup of genes regulated by MYC - version 1 (v1)	192	-0.514243	-2.44388	0	0	0	3640	tags=49%, list=24%, signal=64%
HALLMARK_OXIDATIVE_PHOSPHORYLATION	Genes encoding proteins involved in oxidative phosphorylation	189	-0.490043	-2.27085	0	0	0	3601	tags=41%, list=24%, signal=53%
HALLMARK_MITOTIC_SPINDLE	Genes important for mitotic spindle assembly	186	-0.391885	-1.80604	0	0.00148347	0.011	3763	tags=39%, list=25%, signal=52%
HALLMARK_FATTY_ACID_METABOLISM	Genes encoding proteins involved in metabolism of fatty acids	129	-0.372349	-1.65108	0.00325733	0.00842141	0.072	1598	tags=23%, list=11%, signal=26%
HALLMARK_SPERMATOGENESIS	Genes up-regulated during production of male gametes (sperm), as in spermatogenesis	77	-0.387341	-1.58206	0.0100503	0.0149489	0.146	2983	tags=36%, list=20%, signal=45%
HALLMARK_NOTCH_SIGNALING	Genes up-regulated by activation of Notch signaling	27	-0.454893	-1.50459	0.0460993	0.0300058	0.302	1105	tags=30%, list=7%, signal=32%
HALLMARK_DNA_REPAIR	Genes involved in DNA repair	141	-0.305089	-1.38426	0.0178862	0.0783588	0.647	4883	tags=45%, list=32%, signal=66%
HALLMARK_REACTIVE_OXYGEN_SPECIES_PATHWAY	Genes up-regulated by reactive oxigen species (ROS)	46	-0.348491	-1.28362	0.109756	0.158999	0.912	3115	tags=28%, list=21%, signal=35%
HALLMARK_MTORC1_SIGNALING	Genes up-regulated through activation of mTORC1 complex	180	-0.263825	-1.22717	0.0889894	0.22439	0.973	3750	tags=32%, list=25%, signal=42%
HALLMARK_ADIPOGENESIS	Genes up-regulated during adipocyte differentiation (adipogenesis)	173	-0.263042	-1.21831	0.0929487	0.218537	0.979	3606	tags=29%, list=24%, signal=37%
HALLMARK_MYC_TARGETS_V2	A subgroup of genes regulated by MYC - version 2 (v2)	56	-0.324905	-1.21739	0.162562	0.2028	0.98	3426	tags=34%, list=23%, signal=44%

## Sheet: Table S5
Table S5
Gene set enrichment analysis (hBM-MSC2, 0 h, positive enrichment)
Cell line: human bone marrow derived mesenchymal stem cells hBM-MSC2
Results: positively enriched hallmark gene sets in HPEM-exposed (E0) versus sham-exposed cells (S0) at 0 h time point. FDR (false discovery rate) cut-off at 0.25, results sorted according to NES (Normalized Enrichment Score)
NAME	DESCRIPTION	SIZE	ES	NES	NOM p-val	FDR q-val	FWER p-val	RANK AT MAX	LEADING EDGE
HALLMARK_MYC_TARGETS_V2	A subgroup of genes regulated by MYC - version 2 (v2)	57	0.52326	1.97571	0	0.00146429	0.002	3794	tags=44%, list=23%, signal=57%
HALLMARK_OXIDATIVE_PHOSPHORYLATION	Genes encoding proteins involved in oxidative phosphorylation	190	0.441641	1.95525	0	0.00108929	0.003	3888	tags=38%, list=24%, signal=50%
HALLMARK_E2F_TARGETS	Genes encoding cell cycle related targets of E2F transcription factors	190	0.432994	1.90949	0	0.00097619	0.004	4537	tags=52%, list=28%, signal=71%
HALLMARK_G2M_CHECKPOINT	Genes involved in the G2/M checkpoint, as in progression through the cell division cycle	192	0.394779	1.77026	0	0.00442419	0.024	4675	tags=51%, list=29%, signal=70%
HALLMARK_MYC_TARGETS_V1	A subgroup of genes regulated by MYC - version 1 (v1)	192	0.37664	1.68036	0	0.0101378	0.064	5370	tags=49%, list=33%, signal=73%
HALLMARK_PI3K_AKT_MTOR_SIGNALING	Genes up-regulated by activation of the PI3K/AKT/mTOR pathway	87	0.350364	1.41577	0.0300654	0.140105	0.693	4035	tags=32%, list=25%, signal=43%
HALLMARK_UNFOLDED_PROTEIN_RESPONSE	Genes up-regulated during unfolded protein response, a cellular stress response related to the endoplasmic reticulum	109	0.336327	1.41022	0.0226131	0.126186	0.712	1364	tags=17%, list=8%, signal=18%
HALLMARK_DNA_REPAIR	Genes involved in DNA repair	141	0.327632	1.39869	0.0246914	0.12174	0.748	3349	tags=29%, list=21%, signal=36%
HALLMARK_SPERMATOGENESIS	Genes up-regulated during production of male gametes (sperm), as in spermatogenesis	83	0.351257	1.3944	0.0495553	0.112709	0.76	4206	tags=41%, list=26%, signal=55%
HALLMARK_MITOTIC_SPINDLE	Genes important for mitotic spindle assembly	188	0.294503	1.30962	0.0523256	0.214144	0.951	4432	tags=35%, list=27%, signal=48%

## Sheet: Table S6
Table S6
Gene set enrichment analysis (hBM-MSC2, 0 h, negative enrichment)
Cell line: human bone marrow derived mesenchymal stem cells hBM-MSC2
Results: negatively enriched hallmark gene sets in HPEM-exposed (E0) versus sham-exposed cells (S0) at 0 h time point. FDR (false discovery rate) cut-off at 0.25, results sorted according to NES (Normalized Enrichment Score)
NAME	DESCRIPTION	SIZE	ES	NES	NOM p-val	FDR q-val	FWER p-val	RANK AT MAX	LEADING EDGE
HALLMARK_TNFA_SIGNALING_VIA_NFKB	Genes regulated by NF-kB in response to TNF	173	-0.344638	-1.82967	0	0.0166356	0.009	3100	tags=35%, list=19%, signal=42%
HALLMARK_EPITHELIAL_MESENCHYMAL_TRANSITION	Genes defining epithelial-mesenchymal transition, as in wound healing, fibrosis and metastasis	190	-0.273335	-1.4769	0	0.177543	0.17	4307	tags=42%, list=26%, signal=56%
HALLMARK_P53_PATHWAY	Genes involved in p53 pathways and networks	183	-0.272187	-1.45353	0.00653595	0.140637	0.194	3585	tags=34%, list=22%, signal=43%
HALLMARK_ANGIOGENESIS	Genes up-regulated during formation of blood vessels (angiogenesis)	28	-0.384486	-1.43266	0.0532544	0.124759	0.223	1570	tags=29%, list=10%, signal=32%
HALLMARK_TGF_BETA_SIGNALING	Genes up-regulated in response to TGFB1	48	-0.343891	-1.42559	0.03367	0.104404	0.234	2686	tags=38%, list=16%, signal=45%
HALLMARK_UV_RESPONSE_DN	Genes down-regulated in response to ultraviolet (UV) radiation	139	-0.272212	-1.37353	0	0.123969	0.327	4642	tags=47%, list=28%, signal=65%
HALLMARK_BILE_ACID_METABOLISM	Genes involve in metabolism of bile acids and salts	82	-0.296513	-1.36476	0.0394737	0.112687	0.345	2467	tags=32%, list=15%, signal=37%
HALLMARK_CHOLESTEROL_HOMEOSTASIS	Genes involved in cholesterol homeostasis	63	-0.303047	-1.33611	0.0669291	0.120447	0.404	5224	tags=52%, list=32%, signal=77%

## Sheet: Table S7
Table S7
Gene set enrichment analysis (hBM-MSC2, 4 h, positive enrichment)
Cell line: human bone marrow derived mesenchymal stem cells hBM-MSC2
Results: positively enriched hallmark gene sets in HPEM-exposed (E4) versus sham-exposed cells (S4) at 4 h time point. FDR (false discovery rate) cut-off at 0.25, results sorted according to NES (Normalized Enrichment Score)
NAME	DESCRIPTION	SIZE	ES	NES	NOM p-val	FDR q-val	FWER p-val	RANK AT MAX	LEADING EDGE
HALLMARK_MYOGENESIS	Genes involved in development of skeletal muscle (myogenesis)	155	0.399892	1.75674	0	0.0181149	0.014	3347	tags=39%, list=22%, signal=50%
HALLMARK_COAGULATION	Genes encoding components of blood coagulation system; also up-regulated in platelets	96	0.370031	1.52195	0.00660793	0.115421	0.179	1961	tags=26%, list=13%, signal=30%
HALLMARK_HEME_METABOLISM	Genes involved in metabolism of heme (a cofactor consisting of iron and porphyrin) and erythroblast differentiation	160	0.339956	1.50882	0.0021978	0.0866446	0.2	1408	tags=19%, list=9%, signal=21%
HALLMARK_REACTIVE_OXYGEN_SPECIES_PATHWAY	Genes up-regulated by reactive oxigen species (ROS)	45	0.412523	1.49569	0.0317125	0.0720521	0.219	3153	tags=38%, list=21%, signal=48%
HALLMARK_OXIDATIVE_PHOSPHORYLATION	Genes encoding proteins involved in oxidative phosphorylation	188	0.303122	1.37668	0.00462963	0.176628	0.527	4590	tags=46%, list=30%, signal=65%
HALLMARK_EPITHELIAL_MESENCHYMAL_TRANSITION	Genes defining epithelial-mesenchymal transition, as in wound healing, fibrosis and metastasis	190	0.29519	1.34395	0.0235294	0.195772	0.619	2310	tags=26%, list=15%, signal=30%
HALLMARK_HYPOXIA	Genes up-regulated in response to low oxygen levels (hypoxia)	164	0.293599	1.30294	0.0207852	0.230584	0.738	3629	tags=36%, list=24%, signal=47%
HALLMARK_GLYCOLYSIS	Genes encoding proteins involved in glycolysis and gluconeogenesis	169	0.287638	1.28901	0.0414634	0.221725	0.772	2729	tags=28%, list=18%, signal=34%

## Sheet: Table S8
Table S8
Gene set enrichment analysis (hBM-MSC2, 4 h, negative enrichment)
Cell line: human bone marrow derived mesenchymal stem cells hBM-MSC2
Results: negatively enriched hallmark gene sets in HPEM-exposed (E4) versus sham-exposed cells (S4) at 4 h time point. FDR (false discovery rate) cut-off at 0.25, results sorted according to NES (Normalized Enrichment Score)
NAME	DESCRIPTION	SIZE	ES	NES	NOM p-val	FDR q-val	FWER p-val	RANK AT MAX	LEADING EDGE
HALLMARK_E2F_TARGETS	Genes encoding cell cycle related targets of E2F transcription factors	188	-0.46299	-2.03512	0	0	0	4287	tags=53%, list=28%, signal=73%
HALLMARK_G2M_CHECKPOINT	Genes involved in the G2/M checkpoint, as in progression through the cell division cycle	190	-0.456086	-2.00959	0	0	0	4015	tags=54%, list=27%, signal=72%
HALLMARK_UV_RESPONSE_DN	Genes down-regulated in response to ultraviolet (UV) radiation	139	-0.40886	-1.73763	0	0.00817419	0.029	3671	tags=42%, list=24%, signal=56%
HALLMARK_KRAS_SIGNALING_UP	Genes up-regulated by KRAS activation	145	-0.372921	-1.58476	0	0.0331193	0.151	2741	tags=28%, list=18%, signal=33%
HALLMARK_TGF_BETA_SIGNALING	Genes up-regulated in response to TGFB1	48	-0.431826	-1.53164	0.0181488	0.0458307	0.247	3516	tags=48%, list=23%, signal=62%

## Sheet: Table S9
Table S9
Gene set enrichment analysis (hBM-MSC2, 24 h, negative enrichment)
Cell line: human bone marrow derived mesenchymal stem cells hBM-MSC2
Results: negatively enriched hallmark gene sets in HPEM-exposed (E24) versus sham-exposed cells (S24) at 24 h time point. FDR (false discovery rate) cut-off at 0.25, results sorted according to NES (Normalized Enrichment Score)
NAME	DESCRIPTION	SIZE	ES	NES	NOM p-val	FDR q-val	FWER p-val	RANK AT MAX	LEADING EDGE
HALLMARK_ANGIOGENESIS	Genes up-regulated during formation of blood vessels (angiogenesis)	26	-0.555618	-1.88911	0.0052356	0.0166526	0.007	3162	tags=54%, list=21%, signal=68%
HALLMARK_EPITHELIAL_MESENCHYMAL_TRANSITION	Genes defining epithelial-mesenchymal transition, as in wound healing, fibrosis and metastasis	188	-0.357536	-1.78403	0	0.0199475	0.018	3162	tags=38%, list=21%, signal=48%
HALLMARK_TNFA_SIGNALING_VIA_NFKB	Genes regulated by NF-kB in response to TNF	171	-0.351342	-1.75292	0	0.0155837	0.021	3398	tags=40%, list=23%, signal=51%
HALLMARK_PEROXISOME	Genes encoding components of peroxisome	82	-0.346091	-1.53415	0.00319489	0.0645809	0.113	1854	tags=24%, list=12%, signal=28%
HALLMARK_HYPOXIA	Genes up-regulated in response to low oxygen levels (hypoxia)	164	-0.282485	-1.39098	0.0083682	0.17099	0.334	2658	tags=27%, list=18%, signal=33%
HALLMARK_TGF_BETA_SIGNALING	Genes up-regulated in response to TGFB1	48	-0.344148	-1.33151	0.097493	0.244236	0.502	2043	tags=25%, list=14%, signal=29%

## Sheet: Table S10
Table S10
Gene set enrichment analysis: leading edge genes
A list of leading edge genes from the GSEA analysis of HPEM exposed (E) versus sham-exposed hBM-MSC cells (S) from both cell lines at 0 h, 4 h and 24 h time points.
Leading edge genes from both positively and negatively enriched hallmark gene sets are listed together with their Signal2Noise score metric, listed in the alphabetical order.
Signal2Noise: the difference of means scaled by the pooled standard deviation (µE-µS)/(σE+σS).
Gene symbol	Description	E0/S0_hBM-MSC1	E0/S0_hBM-MSC2	E4/S4_hBM-MSC2	E24/S24_hBM-MSC1	E24/S24_hBM-MSC2
A2M	alpha-2-macroglobulin [Source:HGNC Symbol;Acc:HGNC:7]				0.861488
ABCA1	ATP binding cassette subfamily A member 1 [Source:HGNC Symbol;Acc:HGNC:29]		-0.583693		1.24306
ABCA2	ATP binding cassette subfamily A member 2 [Source:HGNC Symbol;Acc:HGNC:32]				0.529687
ABCA3	ATP binding cassette subfamily A member 3 [Source:HGNC Symbol;Acc:HGNC:33]		-0.591359		0.249516
ABCA5	ATP binding cassette subfamily A member 5 [Source:HGNC Symbol;Acc:HGNC:35]		-0.65638
ABCA6	ATP binding cassette subfamily A member 6 [Source:HGNC Symbol;Acc:HGNC:36]		-0.535756
ABCA8	ATP binding cassette subfamily A member 8 [Source:HGNC Symbol;Acc:HGNC:38]				0.226551
ABCA9	ATP binding cassette subfamily A member 9 [Source:HGNC Symbol;Acc:HGNC:39]		-0.978009
ABCC1	ATP binding cassette subfamily C member 1 [Source:HGNC Symbol;Acc:HGNC:51]	1.09016	-0.420963
ABCC3	ATP binding cassette subfamily C member 3 [Source:HGNC Symbol;Acc:HGNC:54]				0.660691
ABCF2	ATP binding cassette subfamily F member 2 [Source:HGNC Symbol;Acc:HGNC:71]	0.829792
ABHD4	abhydrolase domain containing 4, N-acyl phospholipase B [Source:HGNC Symbol;Acc:HGNC:20154]		-0.521631		0.52779
ABHD6	abhydrolase domain containing 6, acylglycerol lipase [Source:HGNC Symbol;Acc:HGNC:21398]	0.9218			0.42452
ABI3BP	ABI family member 3 binding protein [Source:HGNC Symbol;Acc:HGNC:17265]					-0.452361
ABR	ABR activator of RhoGEF and GTPase [Source:HGNC Symbol;Acc:HGNC:81]	0.435475	0.559165
ACAA1	acetyl-CoA acyltransferase 1 [Source:HGNC Symbol;Acc:HGNC:82]			0.813761	-0.679559	-0.673416
ACAA2	acetyl-CoA acyltransferase 2 [Source:HGNC Symbol;Acc:HGNC:83]	0.52186	0.741223
ACACA	acetyl-CoA carboxylase alpha [Source:HGNC Symbol;Acc:HGNC:84]	0.95776
ACADM	acyl-CoA dehydrogenase medium chain [Source:HGNC Symbol;Acc:HGNC:89]				-0.841756
ACADSB	acyl-CoA dehydrogenase short/branched chain [Source:HGNC Symbol;Acc:HGNC:91]	0.379575
ACADVL	acyl-CoA dehydrogenase very long chain [Source:HGNC Symbol;Acc:HGNC:92]	0.330272		0.544061
ACAT1	acetyl-CoA acetyltransferase 1 [Source:HGNC Symbol;Acc:HGNC:93]				-0.719997
ACAT2	acetyl-CoA acetyltransferase 2 [Source:HGNC Symbol;Acc:HGNC:94]	0.417986	-0.254064		-0.567663
ACKR3	atypical chemokine receptor 3 [Source:HGNC Symbol;Acc:HGNC:23692]		-0.59177
ACO2	aconitase 2 [Source:HGNC Symbol;Acc:HGNC:118]	0.351979
ACOT8	acyl-CoA thioesterase 8 [Source:HGNC Symbol;Acc:HGNC:15919]					-0.374702
ACOX1	acyl-CoA oxidase 1 [Source:HGNC Symbol;Acc:HGNC:119]	1.09771			-0.286121
ACOX2	acyl-CoA oxidase 2 [Source:HGNC Symbol;Acc:HGNC:120]	0.850813		1.08574	0.374193
ACOX3	acyl-CoA oxidase 3, pristanoyl [Source:HGNC Symbol;Acc:HGNC:121]	0.495305
ACP1	acid phosphatase 1 [Source:HGNC Symbol;Acc:HGNC:122]	0.545132	0.945075
ACP2	acid phosphatase 2, lysosomal [Source:HGNC Symbol;Acc:HGNC:123]	0.899701			0.685717
ACP5	acid phosphatase 5, tartrate resistant [Source:HGNC Symbol;Acc:HGNC:124]	0.793674
ACSL3	acyl-CoA synthetase long chain family member 3 [Source:HGNC Symbol;Acc:HGNC:3570]				-0.589456
ACSL4	acyl-CoA synthetase long chain family member 4 [Source:HGNC Symbol;Acc:HGNC:3571]				-0.45431
ACSL5	acyl-CoA synthetase long chain family member 5 [Source:HGNC Symbol;Acc:HGNC:16526]				0.34155
ACTA2	actin alpha 2, smooth muscle [Source:HGNC Symbol;Acc:HGNC:130]		-0.374541	2.43039	0.48908
ACTN4	actinin alpha 4 [Source:HGNC Symbol;Acc:HGNC:166]	0.746912	1.399
ACVR1	activin A receptor type 1 [Source:HGNC Symbol;Acc:HGNC:171]		-0.503191	-1.58507		-0.498154
ACVR2A	activin A receptor type 2A [Source:HGNC Symbol;Acc:HGNC:173]		-0.328943
ADAM10	ADAM metallopeptidase domain 10 [Source:HGNC Symbol;Acc:HGNC:188]	0.62695
ADAM12	ADAM metallopeptidase domain 12 [Source:HGNC Symbol;Acc:HGNC:190]			1.95741	0.397588	-0.245878
ADAM17	ADAM metallopeptidase domain 17 [Source:HGNC Symbol;Acc:HGNC:195]			-0.941262
ADCY6	adenylate cyclase 6 [Source:HGNC Symbol;Acc:HGNC:237]	0.769486
ADD3	adducin 3 [Source:HGNC Symbol;Acc:HGNC:245]			-0.823572	-0.286328
ADGRL4	adhesion G protein-coupled receptor L4 [Source:HGNC Symbol;Acc:HGNC:20822]			-1.07811
ADH1C	alcohol dehydrogenase 1C (class I), gamma polypeptide [Source:HGNC Symbol;Acc:HGNC:251]				0.326493
ADH5	alcohol dehydrogenase 5 (class III), chi polypeptide [Source:HGNC Symbol;Acc:HGNC:253]	0.48692
ADIPOR1	adiponectin receptor 1 [Source:HGNC Symbol;Acc:HGNC:24040]				0.326932
ADIPOR2	adiponectin receptor 2 [Source:HGNC Symbol;Acc:HGNC:24041]	0.319408
ADORA2B	adenosine A2b receptor [Source:HGNC Symbol;Acc:HGNC:264]	0.40372		1.35924
ADSL	adenylosuccinate lyase [Source:HGNC Symbol;Acc:HGNC:291]	1.16549
AEBP1	AE binding protein 1 [Source:HGNC Symbol;Acc:HGNC:303]				0.24347
AEN	apoptosis enhancing nuclease [Source:HGNC Symbol;Acc:HGNC:25722]				0.325031
AGGF1	angiogenic factor with G-patch and FHA domains 1 [Source:HGNC Symbol;Acc:HGNC:24684]		-0.326331
AGL	amylo-alpha-1, 6-glucosidase, 4-alpha-glucanotransferase [Source:HGNC Symbol;Acc:HGNC:321]	0.621003
AGPAT3	1-acylglycerol-3-phosphate O-acyltransferase 3 [Source:HGNC Symbol;Acc:HGNC:326]	0.630163
AGPAT4	1-acylglycerol-3-phosphate O-acyltransferase 4 [Source:HGNC Symbol;Acc:HGNC:20885]	0.441361		1.47244	0.99524
AGRN	agrin [Source:HGNC Symbol;Acc:HGNC:329]			1.89222	0.571495
AHCY	adenosylhomocysteinase [Source:HGNC Symbol;Acc:HGNC:343]	0.617832			0.293052
AHNAK	AHNAK nucleoprotein [Source:HGNC Symbol;Acc:HGNC:347]	1.18281
AHR	aryl hydrocarbon receptor [Source:HGNC Symbol;Acc:HGNC:348]	1.21544
AIFM1	apoptosis inducing factor mitochondria associated 1 [Source:HGNC Symbol;Acc:HGNC:8768]	0.892599	0.586108	1.34034	-0.504297
AK1	adenylate kinase 1 [Source:HGNC Symbol;Acc:HGNC:361]			0.704714
AK2	adenylate kinase 2 [Source:HGNC Symbol;Acc:HGNC:362]				-0.516816
AK3	adenylate kinase 3 [Source:HGNC Symbol;Acc:HGNC:17376]				-0.17454
AK4	adenylate kinase 4 [Source:HGNC Symbol;Acc:HGNC:363]					-0.478441
AKAP12	A-kinase anchoring protein 12 [Source:HGNC Symbol;Acc:HGNC:370]			-0.92329
AKAP4	A-kinase anchoring protein 4 [Source:HGNC Symbol;Acc:HGNC:374]		0.579397
AKR1A1	aldo-keto reductase family 1 member A1 [Source:HGNC Symbol;Acc:HGNC:380]	0.447078
AKT1	AKT serine/threonine kinase 1 [Source:HGNC Symbol;Acc:HGNC:391]	0.345335	0.625177
AKT1S1	AKT1 substrate 1 [Source:HGNC Symbol;Acc:HGNC:28426]	0.893639	1.08973
AKT2	AKT serine/threonine kinase 2 [Source:HGNC Symbol;Acc:HGNC:392]			0.680962	0.33808
AKT3	AKT serine/threonine kinase 3 [Source:HGNC Symbol;Acc:HGNC:393]	0.864832	-0.39745
ALAD	aminolevulinate dehydratase [Source:HGNC Symbol;Acc:HGNC:395]				-0.533439
ALAS1	5'-aminolevulinate synthase 1 [Source:HGNC Symbol;Acc:HGNC:396]			0.522355
ALCAM	activated leukocyte cell adhesion molecule [Source:HGNC Symbol;Acc:HGNC:400]	0.340276
ALDH1A1	aldehyde dehydrogenase 1 family member A1 [Source:HGNC Symbol;Acc:HGNC:402]		-0.531182		0.51652
ALDH2	aldehyde dehydrogenase 2 family member [Source:HGNC Symbol;Acc:HGNC:404]				0.385329
ALDH3A1	aldehyde dehydrogenase 3 family member A1 [Source:HGNC Symbol;Acc:HGNC:405]				0.295691
ALDH3A2	aldehyde dehydrogenase 3 family member A2 [Source:HGNC Symbol;Acc:HGNC:403]	0.385511
ALDH9A1	aldehyde dehydrogenase 9 family member A1 [Source:HGNC Symbol;Acc:HGNC:412]				0.28586	-0.493869
ALDOA	aldolase, fructose-bisphosphate A [Source:HGNC Symbol;Acc:HGNC:414]	0.43426		1.7399
ALDOC	aldolase, fructose-bisphosphate C [Source:HGNC Symbol;Acc:HGNC:418]			0.67861
ALG1	ALG1 chitobiosyldiphosphodolichol beta-mannosyltransferase [Source:HGNC Symbol;Acc:HGNC:18294]	0.444584
ALOX15B	arachidonate 15-lipoxygenase type B [Source:HGNC Symbol;Acc:HGNC:434]				0.55717
ALYREF	Aly/REF export factor [Source:HGNC Symbol;Acc:HGNC:19071]				-0.524282
AMACR	alpha-methylacyl-CoA racemase [Source:HGNC Symbol;Acc:HGNC:451]		-0.578814		0.831728
AMD1	adenosylmethionine decarboxylase 1 [Source:HGNC Symbol;Acc:HGNC:457]			-0.612669	-0.451391
AMPD3	adenosine monophosphate deaminase 3 [Source:HGNC Symbol;Acc:HGNC:470]					-0.349335
ANGPTL4	angiopoietin like 4 [Source:HGNC Symbol;Acc:HGNC:16039]					-0.256784
ANKRA2	ankyrin repeat family A member 2 [Source:HGNC Symbol;Acc:HGNC:13208]		-0.494049
ANKZF1	ankyrin repeat and zinc finger peptidyl tRNA hydrolase 1 [Source:HGNC Symbol;Acc:HGNC:25527]	1.04282		1.00557
ANLN	anillin actin binding protein [Source:HGNC Symbol;Acc:HGNC:14082]		0.439757		-0.759773
ANP32E	acidic nuclear phosphoprotein 32 family member E [Source:HGNC Symbol;Acc:HGNC:16673]	0.445619	0.511227	-0.901688	-0.680194
ANXA1	annexin A1 [Source:HGNC Symbol;Acc:HGNC:533]	0.797307
ANXA10	annexin A10 [Source:HGNC Symbol;Acc:HGNC:534]			-1.27814
ANXA2	annexin A2 [Source:HGNC Symbol;Acc:HGNC:537]		-0.29823	1.0343		-0.374361
ANXA4	annexin A4 [Source:HGNC Symbol;Acc:HGNC:542]		-0.496849	-0.575462
ANXA5	annexin A5 [Source:HGNC Symbol;Acc:HGNC:543]		-0.720686
AP3B1	adaptor related protein complex 3 subunit beta 1 [Source:HGNC Symbol;Acc:HGNC:566]	0.844951
AP3S1	adaptor related protein complex 3 subunit sigma 1 [Source:HGNC Symbol;Acc:HGNC:2013]				-0.252705
APAF1	apoptotic peptidase activating factor 1 [Source:HGNC Symbol;Acc:HGNC:576]		-0.736908
APBB2	amyloid beta precursor protein binding family B member 2 [Source:HGNC Symbol;Acc:HGNC:582]		-0.533176	-1.94728
APC	APC regulator of WNT signaling pathway [Source:HGNC Symbol;Acc:HGNC:583]			-1.52687
APEX1	apurinic/apyrimidinic endodeoxyribonuclease 1 [Source:HGNC Symbol;Acc:HGNC:587]		0.861516		-0.325205
APLP1	amyloid beta precursor like protein 1 [Source:HGNC Symbol;Acc:HGNC:597]	0.31346		1.25388	0.246531
APLP2	amyloid beta precursor like protein 2 [Source:HGNC Symbol;Acc:HGNC:598]	0.341468			-0.26748
APOA1	apolipoprotein A1 [Source:HGNC Symbol;Acc:HGNC:600]				0.407472
APOE	apolipoprotein E [Source:HGNC Symbol;Acc:HGNC:613]				0.501023
APP	amyloid beta precursor protein [Source:HGNC Symbol;Acc:HGNC:620]	0.466413		2.00355	0.235813
ARAP3	ArfGAP with RhoGAP domain, ankyrin repeat and PH domain 3 [Source:HGNC Symbol;Acc:HGNC:24097]	0.560322
ARF1	ADP ribosylation factor 1 [Source:HGNC Symbol;Acc:HGNC:652]	0.736696	1.05219
ARF6	ADP ribosylation factor 6 [Source:HGNC Symbol;Acc:HGNC:659]				-0.755365
ARFGAP1	ADP ribosylation factor GTPase activating protein 1 [Source:HGNC Symbol;Acc:HGNC:15852]	0.65816
ARFGEF1	ADP ribosylation factor guanine nucleotide exchange factor 1 [Source:HGNC Symbol;Acc:HGNC:15772]	0.354728			-0.403197
ARFIP1	ADP ribosylation factor interacting protein 1 [Source:HGNC Symbol;Acc:HGNC:21496]	0.839927
ARFIP2	ADP ribosylation factor interacting protein 2 [Source:HGNC Symbol;Acc:HGNC:17160]		0.48641
ARHGAP27	Rho GTPase activating protein 27 [Source:HGNC Symbol;Acc:HGNC:31813]				-0.440338
ARHGAP29	Rho GTPase activating protein 29 [Source:HGNC Symbol;Acc:HGNC:30207]		1.59726
ARHGEF7	Rho guanine nucleotide exchange factor 7 [Source:HGNC Symbol;Acc:HGNC:15607]		0.458142
ARID4A	AT-rich interaction domain 4A [Source:HGNC Symbol;Acc:HGNC:9885]			-1.97065
ARID4B	AT-rich interaction domain 4B [Source:HGNC Symbol;Acc:HGNC:15550]		-0.871298	-1.14225		-0.553069
ARL6IP1	ADP ribosylation factor like GTPase 6 interacting protein 1 [Source:HGNC Symbol;Acc:HGNC:697]		0.563634		-0.840776
ARL8A	ADP ribosylation factor like GTPase 8A [Source:HGNC Symbol;Acc:HGNC:25192]	0.577946
ASF1B	anti-silencing function 1B histone chaperone [Source:HGNC Symbol;Acc:HGNC:20996]		0.552178
ASL	argininosuccinate lyase [Source:HGNC Symbol;Acc:HGNC:746]	0.429035
ATAD2	ATPase family AAA domain containing 2 [Source:HGNC Symbol;Acc:HGNC:30123]	0.338513	0.509658	-1.43353	-0.5514
ATF1	activating transcription factor 1 [Source:HGNC Symbol;Acc:HGNC:783]	0.451503
ATF3	activating transcription factor 3 [Source:HGNC Symbol;Acc:HGNC:785]			0.867828
ATG4B	autophagy related 4B cysteine peptidase [Source:HGNC Symbol;Acc:HGNC:20790]	0.85225	1.61384
ATOX1	antioxidant 1 copper chaperone [Source:HGNC Symbol;Acc:HGNC:798]	0.500757		0.670276	-0.381641
ATP1A1	ATPase Na+/K+ transporting subunit alpha 1 [Source:HGNC Symbol;Acc:HGNC:799]	0.865562
ATP1B1	ATPase Na+/K+ transporting subunit beta 1 [Source:HGNC Symbol;Acc:HGNC:804]	0.834857	1.01197	0.437172
ATP1B3	ATPase Na+/K+ transporting subunit beta 3 [Source:HGNC Symbol;Acc:HGNC:806]	1.07174
ATP2B1	ATPase plasma membrane Ca2+ transporting 1 [Source:HGNC Symbol;Acc:HGNC:814]		-1.07897	-0.557745
ATP2C1	ATPase secretory pathway Ca2+ transporting 1 [Source:HGNC Symbol;Acc:HGNC:13211]		-0.46776	-0.607604
ATP5F1A	ATP synthase F1 subunit alpha [Source:HGNC Symbol;Acc:HGNC:823]	0.649594	1.74392	0.878025
ATP5F1B	ATP synthase F1 subunit beta [Source:HGNC Symbol;Acc:HGNC:830]		0.571599	0.721425
ATP5F1C	ATP synthase F1 subunit gamma [Source:HGNC Symbol;Acc:HGNC:833]	0.632525	1.20923	1.52814
ATP5F1D	ATP synthase F1 subunit delta [Source:HGNC Symbol;Acc:HGNC:837]			0.609311
ATP5MC1	ATP synthase membrane subunit c locus 1 [Source:HGNC Symbol;Acc:HGNC:841]		0.506595		-0.434464
ATP5MC2	ATP synthase membrane subunit c locus 2 [Source:HGNC Symbol;Acc:HGNC:842]		0.503375
ATP5MC3	ATP synthase membrane subunit c locus 3 [Source:HGNC Symbol;Acc:HGNC:843]	0.954329	0.978535	0.753035	-0.996378
ATP5ME	ATP synthase membrane subunit e [Source:HGNC Symbol;Acc:HGNC:846]			0.467612
ATP5MF	ATP synthase membrane subunit f [Source:HGNC Symbol;Acc:HGNC:848]	0.334987	0.752956	0.651928	-0.394699
ATP5MG	ATP synthase membrane subunit g [Source:HGNC Symbol;Acc:HGNC:14247]	0.37829
ATP5PB	ATP synthase peripheral stalk-membrane subunit b [Source:HGNC Symbol;Acc:HGNC:840]		0.795864		-0.799903
ATP5PD	ATP synthase peripheral stalk subunit d [Source:HGNC Symbol;Acc:HGNC:845]	0.540774	0.690782		-0.508317
ATP5PF	ATP synthase peripheral stalk subunit F6 [Source:HGNC Symbol;Acc:HGNC:847]	0.754474	0.930895	0.860139
ATP5PO	ATP synthase peripheral stalk subunit OSCP [Source:HGNC Symbol;Acc:HGNC:850]	0.498723	0.81069	0.43011
ATP6AP1	ATPase H+ transporting accessory protein 1 [Source:HGNC Symbol;Acc:HGNC:868]	0.591932		0.459729
ATP6V0A1	ATPase H+ transporting V0 subunit a1 [Source:HGNC Symbol;Acc:HGNC:865]	0.591033
ATP6V0B	ATPase H+ transporting V0 subunit b [Source:HGNC Symbol;Acc:HGNC:861]	0.375504	0.764942	1.14534
ATP6V0C	ATPase H+ transporting V0 subunit c [Source:HGNC Symbol;Acc:HGNC:855]	0.82492	0.800843	1.74566	-0.300511
ATP6V1C1	ATPase H+ transporting V1 subunit C1 [Source:HGNC Symbol;Acc:HGNC:856]	0.850128			-0.28609
ATP6V1D	ATPase H+ transporting V1 subunit D [Source:HGNC Symbol;Acc:HGNC:13527]	1.03825	1.08986	0.731388	-0.440088
ATP6V1E1	ATPase H+ transporting V1 subunit E1 [Source:HGNC Symbol;Acc:HGNC:857]		0.626678	0.992353	-0.253157
ATP6V1F	ATPase H+ transporting V1 subunit F [Source:HGNC Symbol;Acc:HGNC:16832]			0.429165
ATP6V1H	ATPase H+ transporting V1 subunit H [Source:HGNC Symbol;Acc:HGNC:18303]	0.410257		0.514654
ATP7A	ATPase copper transporting alpha [Source:HGNC Symbol;Acc:HGNC:869]					-0.305911
ATRN	attractin [Source:HGNC Symbol;Acc:HGNC:885]		-0.347837
ATRX	ATRX chromatin remodeler [Source:HGNC Symbol;Acc:HGNC:886]		-0.490677		-0.294726
ATXN1	ataxin 1 [Source:HGNC Symbol;Acc:HGNC:10548]			-0.79385
ATXN2	ataxin 2 [Source:HGNC Symbol;Acc:HGNC:10555]		-0.92217
AURKA	aurora kinase A [Source:HGNC Symbol;Acc:HGNC:11393]		0.555004	-0.507014	-0.412055
AURKB	aurora kinase B [Source:HGNC Symbol;Acc:HGNC:11390]		0.664258		-0.281126
B4GALT1	beta-1,4-galactosyltransferase 1 [Source:HGNC Symbol;Acc:HGNC:924]	0.485279	-0.652801	0.939947
B4GALT2	beta-1,4-galactosyltransferase 2 [Source:HGNC Symbol;Acc:HGNC:925]	0.419024
B4GALT5	beta-1,4-galactosyltransferase 5 [Source:HGNC Symbol;Acc:HGNC:928]		-0.470011
B4GALT7	beta-1,4-galactosyltransferase 7 [Source:HGNC Symbol;Acc:HGNC:930]	0.54312
BAG3	BAG cochaperone 3 [Source:HGNC Symbol;Acc:HGNC:939]	0.6585	2.72915
BARD1	BRCA1 associated RING domain 1 [Source:HGNC Symbol;Acc:HGNC:952]			-0.786978	-0.201812
BASP1	brain abundant membrane attached signal protein 1 [Source:HGNC Symbol;Acc:HGNC:957]			1.10727	0.23464
BCAM	basal cell adhesion molecule (Lutheran blood group) [Source:HGNC Symbol;Acc:HGNC:6722]	0.601214			0.387034
BCAR1	BCAR1 scaffold protein, Cas family member [Source:HGNC Symbol;Acc:HGNC:971]		0.76683		-0.297029
BCAR3	BCAR3 adaptor protein, NSP family member [Source:HGNC Symbol;Acc:HGNC:973]		-0.826997	-1.89905		-0.418275
BCAT1	branched chain amino acid transaminase 1 [Source:HGNC Symbol;Acc:HGNC:976]	0.965009
BCKDHB	branched chain keto acid dehydrogenase E1 subunit beta [Source:HGNC Symbol;Acc:HGNC:987]			-2.09476
BCL2L1	BCL2 like 1 [Source:HGNC Symbol;Acc:HGNC:992]	0.774498
BCL2L13	BCL2 like 13 [Source:HGNC Symbol;Acc:HGNC:17164]	0.564849
BCL2L2	BCL2 like 2 [Source:HGNC Symbol;Acc:HGNC:995]	0.748449
BCL3	BCL3 transcription coactivator [Source:HGNC Symbol;Acc:HGNC:998]		-0.496359		-0.251702
BCL6	BCL6 transcription repressor [Source:HGNC Symbol;Acc:HGNC:1001]		-0.561838			-0.378392
BCR	BCR activator of RhoGEF and GTPase [Source:HGNC Symbol;Acc:HGNC:1014]	0.658319	1.02843
BDNF	brain derived neurotrophic factor [Source:HGNC Symbol;Acc:HGNC:1033]		-0.667728	-0.711995		-0.272484
BGN	biglycan [Source:HGNC Symbol;Acc:HGNC:1044]			1.24133	0.659599
BHLHE40	basic helix-loop-helix family member e40 [Source:HGNC Symbol;Acc:HGNC:1046]		-1.21183	-0.71197		-0.572243
BIRC5	baculoviral IAP repeat containing 5 [Source:HGNC Symbol;Acc:HGNC:593]	0.246102	0.677651		-0.486092
BLCAP	BLCAP apoptosis inducing factor [Source:HGNC Symbol;Acc:HGNC:1055]				0.428027
BLVRA	biliverdin reductase A [Source:HGNC Symbol;Acc:HGNC:1062]	0.322251
BMP1	bone morphogenetic protein 1 [Source:HGNC Symbol;Acc:HGNC:1067]			0.973177	1.8975
BMP2	bone morphogenetic protein 2 [Source:HGNC Symbol;Acc:HGNC:1069]	0.71584
BMPR1A	bone morphogenetic protein receptor type 1A [Source:HGNC Symbol;Acc:HGNC:1076]		-0.537007	-0.91643
BOLA2	bolA family member 2 [Source:HGNC Symbol;Acc:HGNC:29488]				-0.262915
BPGM	bisphosphoglycerate mutase [Source:HGNC Symbol;Acc:HGNC:1093]	0.430129
BPHL	biphenyl hydrolase like [Source:HGNC Symbol;Acc:HGNC:1094]	0.332794
BPNT1	3'(2'), 5'-bisphosphate nucleotidase 1 [Source:HGNC Symbol;Acc:HGNC:1096]	0.868637		1.53536
BRAF	B-Raf proto-oncogene, serine/threonine kinase [Source:HGNC Symbol;Acc:HGNC:1097]				-0.422601
BRCA1	BRCA1 DNA repair associated [Source:HGNC Symbol;Acc:HGNC:1100]	0.318404	0.712262
BRCA2	BRCA2 DNA repair associated [Source:HGNC Symbol;Acc:HGNC:1101]				-0.31513
BRF2	BRF2 RNA polymerase III transcription initiation factor subunit [Source:HGNC Symbol;Acc:HGNC:17298]		0.83733
BRMS1L	BRMS1 like transcriptional repressor [Source:HGNC Symbol;Acc:HGNC:20512]			-0.609315
BSG	basigin (Ok blood group) [Source:HGNC Symbol;Acc:HGNC:1116]	0.306088		1.85893	0.59773
BTBD3	BTB domain containing 3 [Source:HGNC Symbol;Acc:HGNC:15854]			-2.73694
BTG1	BTG anti-proliferation factor 1 [Source:HGNC Symbol;Acc:HGNC:1130]		-0.524188			-0.214706
BTG2	BTG anti-proliferation factor 2 [Source:HGNC Symbol;Acc:HGNC:1131]		-0.794404	1.27001
BTG3	BTG anti-proliferation factor 3 [Source:HGNC Symbol;Acc:HGNC:1132]	0.858922
BUB1	BUB1 mitotic checkpoint serine/threonine kinase [Source:HGNC Symbol;Acc:HGNC:1148]		0.491367	-0.651681	-0.804155
BUB1B	BUB1 mitotic checkpoint serine/threonine kinase B [Source:HGNC Symbol;Acc:HGNC:1149]	0.397159	0.775133		-0.507007
BUB3	BUB3 mitotic checkpoint protein [Source:HGNC Symbol;Acc:HGNC:1151]	0.298038	0.696123	-1.01752	-0.581349
BYSL	bystin like [Source:HGNC Symbol;Acc:HGNC:1157]	0.26397
C1QBP	complement C1q binding protein [Source:HGNC Symbol;Acc:HGNC:1243]	0.361504	0.48363		-0.767249
C1R	complement C1r [Source:HGNC Symbol;Acc:HGNC:1246]				0.344039
C1S	complement C1s [Source:HGNC Symbol;Acc:HGNC:1247]			1.1211	0.307932
C2	complement C2 [Source:HGNC Symbol;Acc:HGNC:1248]				0.519804
C3	complement C3 [Source:HGNC Symbol;Acc:HGNC:1318]			1.57383	0.801868
C5	complement C5 [Source:HGNC Symbol;Acc:HGNC:1331]	-0.46353
CA12	carbonic anhydrase 12 [Source:HGNC Symbol;Acc:HGNC:1371]			0.618955
CA2	carbonic anhydrase 2 [Source:HGNC Symbol;Acc:HGNC:1373]			-1.19504
CAB39L	calcium binding protein 39 like [Source:HGNC Symbol;Acc:HGNC:20290]		0.713168	-0.772822
CACNA1A	calcium voltage-gated channel subunit alpha1 A [Source:HGNC Symbol;Acc:HGNC:1388]			-0.819288
CACNA1H	calcium voltage-gated channel subunit alpha1 H [Source:HGNC Symbol;Acc:HGNC:1395]	0.457978		0.874199	0.37979
CAD	carbamoyl-phosphate synthetase 2, aspartate transcarbamylase, and dihydroorotase [Source:HGNC Symbol;Acc:HGNC:1424]	0.692179	1.1793
CADM1	cell adhesion molecule 1 [Source:HGNC Symbol;Acc:HGNC:5951]		-0.649332		0.419471
CALD1	caldesmon 1 [Source:HGNC Symbol;Acc:HGNC:1441]			2.03185		-0.366725
CALR	calreticulin [Source:HGNC Symbol;Acc:HGNC:1455]				-0.458979
CALU	calumenin [Source:HGNC Symbol;Acc:HGNC:1458]		-1.26662			-0.510097
CAMK1D	calcium/calmodulin dependent protein kinase ID [Source:HGNC Symbol;Acc:HGNC:19341]				0.457547
CANT1	calcium activated nucleotidase 1 [Source:HGNC Symbol;Acc:HGNC:19721]		2.00402
CANX	calnexin [Source:HGNC Symbol;Acc:HGNC:1473]	0.746155	0.475812
CAP2	cyclase associated actin cytoskeleton regulatory protein 2 [Source:HGNC Symbol;Acc:HGNC:20039]					-0.348954
CAPG	capping actin protein, gelsolin like [Source:HGNC Symbol;Acc:HGNC:1474]			1.06252
CAPZB	capping actin protein of muscle Z-line subunit beta [Source:HGNC Symbol;Acc:HGNC:1491]				-0.323801
CASP1	caspase 1 [Source:HGNC Symbol;Acc:HGNC:1499]		-0.42535
CASP6	caspase 6 [Source:HGNC Symbol;Acc:HGNC:1507]	0.663629
CASP7	caspase 7 [Source:HGNC Symbol;Acc:HGNC:1508]	0.554668	0.673037	0.477195
CASP8AP2	caspase 8 associated protein 2 [Source:HGNC Symbol;Acc:HGNC:1510]			-2.19346	-0.51265
CAST	calpastatin [Source:HGNC Symbol;Acc:HGNC:1515]	0.713741
CAT	catalase [Source:HGNC Symbol;Acc:HGNC:1516]		-0.723317			-0.401608
CAV1	caveolin 1 [Source:HGNC Symbol;Acc:HGNC:1527]			-1.38326		-0.355611
CAVIN1	caveolae associated protein 1 [Source:HGNC Symbol;Acc:HGNC:9688]				-0.332235	-0.388699
CAVIN3	caveolae associated protein 3 [Source:HGNC Symbol;Acc:HGNC:9400]					-0.309218
CBL	Cbl proto-oncogene [Source:HGNC Symbol;Acc:HGNC:1541]			-3.64212
CBR1	carbonyl reductase 1 [Source:HGNC Symbol;Acc:HGNC:1548]	0.796112			-0.613533
CBR3	carbonyl reductase 3 [Source:HGNC Symbol;Acc:HGNC:1549]	0.995221			-0.665103
CBS	cystathionine beta-synthase [Source:HGNC Symbol;Acc:HGNC:1550]		-0.274651
CBX1	chromobox 1 [Source:HGNC Symbol;Acc:HGNC:1551]	1.07104	0.414551		-0.846178
CBX3	chromobox 3 [Source:HGNC Symbol;Acc:HGNC:1553]	0.656787			-0.47478
CBX5	chromobox 5 [Source:HGNC Symbol;Acc:HGNC:1555]			-1.22543	-0.463193
CCDC28A	coiled-coil domain containing 28A [Source:HGNC Symbol;Acc:HGNC:21098]	0.393385
CCDC88A	coiled-coil domain containing 88A [Source:HGNC Symbol;Acc:HGNC:25523]				-0.5414
CCL2	C-C motif chemokine ligand 2 [Source:HGNC Symbol;Acc:HGNC:10618]					-0.208486
CCN1	cellular communication network factor 1 [Source:HGNC Symbol;Acc:HGNC:2654]			1.19388		-0.48563
CCN2	cellular communication network factor 2 [Source:HGNC Symbol;Acc:HGNC:2500]		-0.688048			-0.412236
CCN5	cellular communication network factor 5 [Source:HGNC Symbol;Acc:HGNC:12770]			1.07887
CCNA2	cyclin A2 [Source:HGNC Symbol;Acc:HGNC:1578]		0.671143		-0.378192
CCNB2	cyclin B2 [Source:HGNC Symbol;Acc:HGNC:1580]	0.26061	0.616608	-0.808456	-0.741359
CCND1	cyclin D1 [Source:HGNC Symbol;Acc:HGNC:1582]	1.91031	1.10915
CCND2	cyclin D2 [Source:HGNC Symbol;Acc:HGNC:1583]				0.377086
CCND3	cyclin D3 [Source:HGNC Symbol;Acc:HGNC:1585]	0.608973
CCNE1	cyclin E1 [Source:HGNC Symbol;Acc:HGNC:1589]	0.354984
CCNF	cyclin F [Source:HGNC Symbol;Acc:HGNC:1591]		0.775457		-0.197379
CCNG1	cyclin G1 [Source:HGNC Symbol;Acc:HGNC:1592]		-0.603683		-0.248787
CCNL1	cyclin L1 [Source:HGNC Symbol;Acc:HGNC:20569]		-0.633042			-0.213846
CCNT1	cyclin T1 [Source:HGNC Symbol;Acc:HGNC:1599]	0.253631
CCP110	centriolar coiled-coil protein 110 [Source:HGNC Symbol;Acc:HGNC:24342]		-0.590808	-0.950595	-0.575522
CCT2	chaperonin containing TCP1 subunit 2 [Source:HGNC Symbol;Acc:HGNC:1615]	0.596691			-0.257776
CCT3	chaperonin containing TCP1 subunit 3 [Source:HGNC Symbol;Acc:HGNC:1616]	0.410469
CCT4	chaperonin containing TCP1 subunit 4 [Source:HGNC Symbol;Acc:HGNC:1617]	0.487099	1.15635		-0.304155
CCT7	chaperonin containing TCP1 subunit 7 [Source:HGNC Symbol;Acc:HGNC:1622]	0.733448	0.79219
CD44	CD44 molecule (Indian blood group) [Source:HGNC Symbol;Acc:HGNC:1681]	0.321021
CD81	CD81 molecule [Source:HGNC Symbol;Acc:HGNC:1701]	0.433108
CD82	CD82 molecule [Source:HGNC Symbol;Acc:HGNC:6210]				0.437124
CD9	CD9 molecule [Source:HGNC Symbol;Acc:HGNC:1709]		-0.618122
CDADC1	cytidine and dCMP deaminase domain containing 1 [Source:HGNC Symbol;Acc:HGNC:20299]			-0.756621
CDC20	cell division cycle 20 [Source:HGNC Symbol;Acc:HGNC:1723]				-0.393032
CDC25A	cell division cycle 25A [Source:HGNC Symbol;Acc:HGNC:1725]	0.194802	0.72673	-0.577555	-0.259339
CDC25B	cell division cycle 25B [Source:HGNC Symbol;Acc:HGNC:1726]	0.613011	1.42135
CDC27	cell division cycle 27 [Source:HGNC Symbol;Acc:HGNC:1728]	0.603137	0.680951		-0.459387
CDC42	cell division cycle 42 [Source:HGNC Symbol;Acc:HGNC:1736]	0.770924
CDC42BPA	CDC42 binding protein kinase alpha [Source:HGNC Symbol;Acc:HGNC:1737]		-0.732934	-2.45385
CDC42SE2	CDC42 small effector 2 [Source:HGNC Symbol;Acc:HGNC:18547]	0.284827
CDC45	cell division cycle 45 [Source:HGNC Symbol;Acc:HGNC:1739]		0.569953	-0.577808	-0.473198
CDC6	cell division cycle 6 [Source:HGNC Symbol;Acc:HGNC:1744]		0.927894
CDC7	cell division cycle 7 [Source:HGNC Symbol;Acc:HGNC:1745]		0.780548	-0.465573	-0.513472
CDCA3	cell division cycle associated 3 [Source:HGNC Symbol;Acc:HGNC:14624]		0.613718		-0.365612
CDCA8	cell division cycle associated 8 [Source:HGNC Symbol;Acc:HGNC:14629]	0.256892	0.647667		-0.755456
CDCP1	CUB domain containing protein 1 [Source:HGNC Symbol;Acc:HGNC:24357]	0.429153
CDH1	cadherin 1 [Source:HGNC Symbol;Acc:HGNC:1748]		-0.563922	-1.15696
CDH11	cadherin 11 [Source:HGNC Symbol;Acc:HGNC:1750]		-0.938419		0.650684	-0.276112
CDH13	cadherin 13 [Source:HGNC Symbol;Acc:HGNC:1753]		-0.877439		0.263167
CDH2	cadherin 2 [Source:HGNC Symbol;Acc:HGNC:1759]		-0.978024
CDK1	cyclin dependent kinase 1 [Source:HGNC Symbol;Acc:HGNC:1722]		0.505534	-0.89944	-0.606122
CDK13	cyclin dependent kinase 13 [Source:HGNC Symbol;Acc:HGNC:1733]		-0.524323
CDK2	cyclin dependent kinase 2 [Source:HGNC Symbol;Acc:HGNC:1771]				-0.379406
CDK4	cyclin dependent kinase 4 [Source:HGNC Symbol;Acc:HGNC:1773]			-0.703348	-0.233982
CDK5RAP2	CDK5 regulatory subunit associated protein 2 [Source:HGNC Symbol;Acc:HGNC:18672]		1.11654
CDKN1A	cyclin dependent kinase inhibitor 1A [Source:HGNC Symbol;Acc:HGNC:1784]			0.64139	0.835076
CDKN1B	cyclin dependent kinase inhibitor 1B [Source:HGNC Symbol;Acc:HGNC:1785]		-0.793032	-1.95186
CDKN2A	cyclin dependent kinase inhibitor 2A [Source:HGNC Symbol;Acc:HGNC:1787]		-0.638921
CDKN2B	cyclin dependent kinase inhibitor 2B [Source:HGNC Symbol;Acc:HGNC:1788]		-0.471144		0.485423
CDKN2C	cyclin dependent kinase inhibitor 2C [Source:HGNC Symbol;Acc:HGNC:1789]	1.46055	0.49869	-0.513152
CDKN2D	cyclin dependent kinase inhibitor 2D [Source:HGNC Symbol;Acc:HGNC:1790]	0.4955			-0.50698
CDKN3	cyclin dependent kinase inhibitor 3 [Source:HGNC Symbol;Acc:HGNC:1791]	0.187049	0.656346	-1.75009	-0.971599
CDO1	cysteine dioxygenase type 1 [Source:HGNC Symbol;Acc:HGNC:1795]				0.5164
CDON	cell adhesion associated, oncogene regulated [Source:HGNC Symbol;Acc:HGNC:17104]		-0.412855
CEBPB	CCAAT enhancer binding protein beta [Source:HGNC Symbol;Acc:HGNC:1834]		-0.657895			-0.209578
CEBPD	CCAAT enhancer binding protein delta [Source:HGNC Symbol;Acc:HGNC:1835]					-0.34043
CEL	carboxyl ester lipase [Source:HGNC Symbol;Acc:HGNC:1848]					-0.82666
CELF2	CUGBP Elav-like family member 2 [Source:HGNC Symbol;Acc:HGNC:2550]		-0.376397
CELSR2	cadherin EGF LAG seven-pass G-type receptor 2 [Source:HGNC Symbol;Acc:HGNC:3231]				0.56206
CENPA	centromere protein A [Source:HGNC Symbol;Acc:HGNC:1851]	0.309723	0.637088		-0.411884
CENPE	centromere protein E [Source:HGNC Symbol;Acc:HGNC:1856]		0.598849	-0.768342	-0.650921
CENPF	centromere protein F [Source:HGNC Symbol;Acc:HGNC:1857]	0.216087	0.573374		-0.947292
CENPJ	centromere protein J [Source:HGNC Symbol;Acc:HGNC:17272]				-0.37047
CENPM	centromere protein M [Source:HGNC Symbol;Acc:HGNC:18352]		0.724898	-0.732345	-0.399394
CEP131	centrosomal protein 131 [Source:HGNC Symbol;Acc:HGNC:29511]	0.397594	1.14567		-0.469563
CEP192	centrosomal protein 192 [Source:HGNC Symbol;Acc:HGNC:25515]	0.567745			-0.705204
CEP250	centrosomal protein 250 [Source:HGNC Symbol;Acc:HGNC:1859]	0.676272	0.71179		-0.308532
CEP57	centrosomal protein 57 [Source:HGNC Symbol;Acc:HGNC:30794]				-0.411936
CFB	complement factor B [Source:HGNC Symbol;Acc:HGNC:1037]				0.589768
CFD	complement factor D [Source:HGNC Symbol;Acc:HGNC:2771]			1.18213	0.679165
CFLAR	CASP8 and FADD like apoptosis regulator [Source:HGNC Symbol;Acc:HGNC:1876]					-0.795935
CFP	complement factor properdin [Source:HGNC Symbol;Acc:HGNC:8864]				-0.389857
CGRRF1	cell growth regulator with ring finger domain 1 [Source:HGNC Symbol;Acc:HGNC:15528]		-1.13907
CH25H	cholesterol 25-hydroxylase [Source:HGNC Symbol;Acc:HGNC:1907]				0.217492
CHAF1A	chromatin assembly factor 1 subunit A [Source:HGNC Symbol;Acc:HGNC:1910]	0.248269	0.852051
CHEK1	checkpoint kinase 1 [Source:HGNC Symbol;Acc:HGNC:1925]	0.307428	0.435951	-1.07099	-0.487466
CHEK2	checkpoint kinase 2 [Source:HGNC Symbol;Acc:HGNC:16627]		1.17768		-0.380372
CHKA	choline kinase alpha [Source:HGNC Symbol;Acc:HGNC:1937]		-0.283419
CHMP1A	charged multivesicular body protein 1A [Source:HGNC Symbol;Acc:HGNC:8740]	0.814419	1.11494
CHPF	chondroitin polymerizing factor [Source:HGNC Symbol;Acc:HGNC:24291]	0.611653		1.18238
CHRNB1	cholinergic receptor nicotinic beta 1 subunit [Source:HGNC Symbol;Acc:HGNC:1961]			0.80925	0.811569
CHST1	carbohydrate sulfotransferase 1 [Source:HGNC Symbol;Acc:HGNC:1969]			0.883828
CHST12	carbohydrate sulfotransferase 12 [Source:HGNC Symbol;Acc:HGNC:17423]	0.4851
CHST4	carbohydrate sulfotransferase 4 [Source:HGNC Symbol;Acc:HGNC:1972]	0.424079
CHST6	carbohydrate sulfotransferase 6 [Source:HGNC Symbol;Acc:HGNC:6938]			1.05472
CHUK	component of inhibitor of nuclear factor kappa B kinase complex [Source:HGNC Symbol;Acc:HGNC:1974]	0.344341
CIT	citron rho-interacting serine/threonine kinase [Source:HGNC Symbol;Acc:HGNC:1985]	0.287335	0.672292	-0.677077	-0.846426
CITED2	Cbp/p300 interacting transactivator with Glu/Asp rich carboxy-terminal domain 2 [Source:HGNC Symbol;Acc:HGNC:1987]			-0.820214		-0.432953
CKAP4	cytoskeleton associated protein 4 [Source:HGNC Symbol;Acc:HGNC:16991]	0.69144
CKAP5	cytoskeleton associated protein 5 [Source:HGNC Symbol;Acc:HGNC:28959]				-0.241379
CKM	creatine kinase, M-type [Source:HGNC Symbol;Acc:HGNC:1994]			0.85375
CKS1B	CDC28 protein kinase regulatory subunit 1B [Source:HGNC Symbol;Acc:HGNC:19083]			-1.12918	-0.511337
CKS2	CDC28 protein kinase regulatory subunit 2 [Source:HGNC Symbol;Acc:HGNC:2000]	0.306165	0.768763		-0.584176
CLASP1	cytoplasmic linker associated protein 1 [Source:HGNC Symbol;Acc:HGNC:17088]	0.810238			-0.258557
CLCA2	chloride channel accessory 2 [Source:HGNC Symbol;Acc:HGNC:2016]		-0.990493
CLIP2	CAP-Gly domain containing linker protein 2 [Source:HGNC Symbol;Acc:HGNC:2586]		0.878017
CLN5	CLN5 intracellular trafficking protein [Source:HGNC Symbol;Acc:HGNC:2076]	1.29526
CLN6	CLN6 transmembrane ER protein [Source:HGNC Symbol;Acc:HGNC:2077]	0.432836		1.49368
CLP1	cleavage factor polyribonucleotide kinase subunit 1 [Source:HGNC Symbol;Acc:HGNC:16999]				-0.222896
CLPB	caseinolytic mitochondrial matrix peptidase chaperone subunit B [Source:HGNC Symbol;Acc:HGNC:30664]		0.665861
CLPS	colipase [Source:HGNC Symbol;Acc:HGNC:2085]	-0.504254			0.589369
CLTA	clathrin light chain A [Source:HGNC Symbol;Acc:HGNC:2090]	0.451524
CLTC	clathrin heavy chain [Source:HGNC Symbol;Acc:HGNC:2092]	0.700539
CLU	clusterin [Source:HGNC Symbol;Acc:HGNC:2095]			1.86848	0.398903
CMPK1	cytidine/uridine monophosphate kinase 1 [Source:HGNC Symbol;Acc:HGNC:18170]				-0.599641
CNBP	CCHC-type zinc finger nucleic acid binding protein [Source:HGNC Symbol;Acc:HGNC:13164]	1.20027	0.414813
CNOT6	CCR4-NOT transcription complex subunit 6 [Source:HGNC Symbol;Acc:HGNC:14099]	0.969563
CNOT9	CCR4-NOT transcription complex subunit 9 [Source:HGNC Symbol;Acc:HGNC:10445]	0.845517	1.42334
CNTROB	centrobin, centriole duplication and spindle assembly protein [Source:HGNC Symbol;Acc:HGNC:29616]	0.406167
COL12A1	collagen type XII alpha 1 chain [Source:HGNC Symbol;Acc:HGNC:2188]		-0.40647	2.50649	0.499716
COL15A1	collagen type XV alpha 1 chain [Source:HGNC Symbol;Acc:HGNC:2192]				0.333083
COL1A1	collagen type I alpha 1 chain [Source:HGNC Symbol;Acc:HGNC:2197]		-0.513383	0.78711		-0.381318
COL1A2	collagen type I alpha 2 chain [Source:HGNC Symbol;Acc:HGNC:2198]		-0.480632	0.871097		-0.356823
COL3A1	collagen type III alpha 1 chain [Source:HGNC Symbol;Acc:HGNC:2201]		-0.975352	-1.15277		-0.496463
COL4A1	collagen type IV alpha 1 chain [Source:HGNC Symbol;Acc:HGNC:2202]		-0.753614			-0.297136
COL4A2	collagen type IV alpha 2 chain [Source:HGNC Symbol;Acc:HGNC:2203]		-0.334485	1.44775	0.295353
COL5A1	collagen type V alpha 1 chain [Source:HGNC Symbol;Acc:HGNC:2209]	0.493419		1.76158		-0.252674
COL5A2	collagen type V alpha 2 chain [Source:HGNC Symbol;Acc:HGNC:2210]		-0.35339
COL5A3	collagen type V alpha 3 chain [Source:HGNC Symbol;Acc:HGNC:14864]		-1.82684			-0.245603
COL6A1	collagen type VI alpha 1 chain [Source:HGNC Symbol;Acc:HGNC:2211]	0.341634
COL6A2	collagen type VI alpha 2 chain [Source:HGNC Symbol;Acc:HGNC:2212]			2.43251	0.758152
COL6A3	collagen type VI alpha 3 chain [Source:HGNC Symbol;Acc:HGNC:2213]		-0.757653		0.540104
COL7A1	collagen type VII alpha 1 chain [Source:HGNC Symbol;Acc:HGNC:2214]			2.37096
COL8A2	collagen type VIII alpha 2 chain [Source:HGNC Symbol;Acc:HGNC:2216]		-0.59107		0.649378
COLGALT1	collagen beta(1-O)galactosyltransferase 1 [Source:HGNC Symbol;Acc:HGNC:26182]				0.348362	-0.420378
COMP	cartilage oligomeric matrix protein [Source:HGNC Symbol;Acc:HGNC:2227]		-0.638054		0.542317
COMT	catechol-O-methyltransferase [Source:HGNC Symbol;Acc:HGNC:2228]	0.713575
COPB1	COPI coat complex subunit beta 1 [Source:HGNC Symbol;Acc:HGNC:2231]	1.0475
COPS5	COP9 signalosome subunit 5 [Source:HGNC Symbol;Acc:HGNC:2240]	0.408044
COQ3	coenzyme Q3, methyltransferase [Source:HGNC Symbol;Acc:HGNC:18175]				-1.44412
COQ8A	coenzyme Q8A [Source:HGNC Symbol;Acc:HGNC:16812]				0.504566
COQ9	coenzyme Q9 [Source:HGNC Symbol;Acc:HGNC:25302]	0.697089
COX10	cytochrome c oxidase assembly factor heme A:farnesyltransferase COX10 [Source:HGNC Symbol;Acc:HGNC:2260]	0.713244
COX11	cytochrome c oxidase copper chaperone COX11 [Source:HGNC Symbol;Acc:HGNC:2261]	0.900453		1.11152	-0.268877
COX15	cytochrome c oxidase assembly homolog COX15 [Source:HGNC Symbol;Acc:HGNC:2263]			1.20224
COX17	cytochrome c oxidase copper chaperone COX17 [Source:HGNC Symbol;Acc:HGNC:2264]				-0.355983
COX5A	cytochrome c oxidase subunit 5A [Source:HGNC Symbol;Acc:HGNC:2267]	0.352183	0.608919	1.03239	-0.910254
COX5B	cytochrome c oxidase subunit 5B [Source:HGNC Symbol;Acc:HGNC:2269]		0.512269		-0.83579
COX6A1	cytochrome c oxidase subunit 6A1 [Source:HGNC Symbol;Acc:HGNC:2277]			0.521012	-0.35519
COX6C	cytochrome c oxidase subunit 6C [Source:HGNC Symbol;Acc:HGNC:2285]	0.718189		0.891659	-0.941074
COX7A1	cytochrome c oxidase subunit 7A1 [Source:HGNC Symbol;Acc:HGNC:2287]			0.832185
COX7A2	cytochrome c oxidase subunit 7A2 [Source:HGNC Symbol;Acc:HGNC:2288]		0.590861		-0.255943
COX7B	cytochrome c oxidase subunit 7B [Source:HGNC Symbol;Acc:HGNC:2291]	0.48338	0.57805	0.410594	-0.328411
COX7C	cytochrome c oxidase subunit 7C [Source:HGNC Symbol;Acc:HGNC:2292]	0.504123		0.744509
CPEB2	cytoplasmic polyadenylation element binding protein 2 [Source:HGNC Symbol;Acc:HGNC:21745]		-0.850111
CPOX	coproporphyrinogen oxidase [Source:HGNC Symbol;Acc:HGNC:2321]	1.06405			-1.27489
CPQ	carboxypeptidase Q [Source:HGNC Symbol;Acc:HGNC:16910]				0.393567
CPT1A	carnitine palmitoyltransferase 1A [Source:HGNC Symbol;Acc:HGNC:2328]			0.49813
CPT2	carnitine palmitoyltransferase 2 [Source:HGNC Symbol;Acc:HGNC:2330]	0.896934
CRABP2	cellular retinoic acid binding protein 2 [Source:HGNC Symbol;Acc:HGNC:2339]					-0.395357
CRAT	carnitine O-acetyltransferase [Source:HGNC Symbol;Acc:HGNC:2342]				-0.448687	-0.350151
CRIP2	cysteine rich protein 2 [Source:HGNC Symbol;Acc:HGNC:2361]			2.24939	0.322209
CRLF1	cytokine receptor like factor 1 [Source:HGNC Symbol;Acc:HGNC:2364]				0.244452
CROCCP2	CROCC pseudogene 2 [Source:HGNC Symbol;Acc:HGNC:28170]	0.419689		1.18383
CROT	carnitine O-octanoyltransferase [Source:HGNC Symbol;Acc:HGNC:2366]			-0.818723
CRYZ	crystallin zeta [Source:HGNC Symbol;Acc:HGNC:2419]				-0.672161
CS	citrate synthase [Source:HGNC Symbol;Acc:HGNC:2422]	0.377929	0.886882		-0.482864
CSAD	cysteine sulfinic acid decarboxylase [Source:HGNC Symbol;Acc:HGNC:18966]	0.493119
CSE1L	chromosome segregation 1 like [Source:HGNC Symbol;Acc:HGNC:2431]		0.428161	-1.25295	-0.422714
CSRNP2	cysteine and serine rich nuclear protein 2 [Source:HGNC Symbol;Acc:HGNC:16006]		-0.41866		0.484508
CSRP2	cysteine and glycine rich protein 2 [Source:HGNC Symbol;Acc:HGNC:2470]			0.637226
CSTF2	cleavage stimulation factor subunit 2 [Source:HGNC Symbol;Acc:HGNC:2484]				-0.436149
CSTF3	cleavage stimulation factor subunit 3 [Source:HGNC Symbol;Acc:HGNC:2485]		0.666563		-0.9046
CTBP1	C-terminal binding protein 1 [Source:HGNC Symbol;Acc:HGNC:2494]					-0.318205
CTCF	CCCTC-binding factor [Source:HGNC Symbol;Acc:HGNC:13723]			-1.74312	-0.200783
CTF1	cardiotrophin 1 [Source:HGNC Symbol;Acc:HGNC:2499]				0.284671
CTHRC1	collagen triple helix repeat containing 1 [Source:HGNC Symbol;Acc:HGNC:18831]		-0.596403			-0.527229
CTNNB1	catenin beta 1 [Source:HGNC Symbol;Acc:HGNC:2514]	0.533699	-0.232101
CTPS1	CTP synthase 1 [Source:HGNC Symbol;Acc:HGNC:2519]	0.402994		-0.413966
CTSB	cathepsin B [Source:HGNC Symbol;Acc:HGNC:2527]	0.621942		2.90182	0.442521
CTSC	cathepsin C [Source:HGNC Symbol;Acc:HGNC:2528]				-0.377717
CTSD	cathepsin D [Source:HGNC Symbol;Acc:HGNC:2529]		-0.558177		0.96242
CTSF	cathepsin F [Source:HGNC Symbol;Acc:HGNC:2531]				0.459817
CTSK	cathepsin K [Source:HGNC Symbol;Acc:HGNC:2536]			1.0079	0.268398
CTSV	cathepsin V [Source:HGNC Symbol;Acc:HGNC:2538]				0.257587
CTSZ	cathepsin Z [Source:HGNC Symbol;Acc:HGNC:2547]	0.309033
CUL1	cullin 1 [Source:HGNC Symbol;Acc:HGNC:2551]	0.493394
CUL3	cullin 3 [Source:HGNC Symbol;Acc:HGNC:2553]	1.48663			-0.255344
CUL4A	cullin 4A [Source:HGNC Symbol;Acc:HGNC:2554]	0.520229	0.449234	-0.576257	-0.961413
CUL5	cullin 5 [Source:HGNC Symbol;Acc:HGNC:2556]	0.196109		-0.655672
CXXC1	CXXC finger protein 1 [Source:HGNC Symbol;Acc:HGNC:24343]	0.687304
CYB5R3	cytochrome b5 reductase 3 [Source:HGNC Symbol;Acc:HGNC:2873]	0.695579	0.819598	3.91514
CYCS	cytochrome c, somatic [Source:HGNC Symbol;Acc:HGNC:19986]	0.661628	1.32804
CYFIP1	cytoplasmic FMR1 interacting protein 1 [Source:HGNC Symbol;Acc:HGNC:13759]	0.571825
CYFIP2	cytoplasmic FMR1 interacting protein 2 [Source:HGNC Symbol;Acc:HGNC:13760]				0.500256
CYP27A1	cytochrome P450 family 27 subfamily A member 1 [Source:HGNC Symbol;Acc:HGNC:2605]		-0.609565		0.454767
CYTH2	cytohesin 2 [Source:HGNC Symbol;Acc:HGNC:9502]	0.42877
DAP	death associated protein [Source:HGNC Symbol;Acc:HGNC:2672]	0.672863
DAP3	death associated protein 3 [Source:HGNC Symbol;Acc:HGNC:2673]	0.611602
DAPK2	death associated protein kinase 2 [Source:HGNC Symbol;Acc:HGNC:2675]				0.369974
DBF4	DBF4 zinc finger [Source:HGNC Symbol;Acc:HGNC:17364]				-0.456967
DBP	D-box binding PAR bZIP transcription factor [Source:HGNC Symbol;Acc:HGNC:2697]		-0.302219
DCAF11	DDB1 and CUL4 associated factor 11 [Source:HGNC Symbol;Acc:HGNC:20258]	0.826433		2.04881	0.489234
DCK	deoxycytidine kinase [Source:HGNC Symbol;Acc:HGNC:2704]			-1.13066	-0.662847
DCLRE1B	DNA cross-link repair 1B [Source:HGNC Symbol;Acc:HGNC:17641]	0.686159		-0.484327	-0.423332
DCN	decorin [Source:HGNC Symbol;Acc:HGNC:2705]		-0.365339			-0.258504
DCPS	decapping enzyme, scavenger [Source:HGNC Symbol;Acc:HGNC:29812]	0.511561
DCTN4	dynactin subunit 4 [Source:HGNC Symbol;Acc:HGNC:15518]				-0.265883
DCTPP1	dCTP pyrophosphatase 1 [Source:HGNC Symbol;Acc:HGNC:28777]	0.723622	1.13351
DCUN1D1	defective in cullin neddylation 1 domain containing 1 [Source:HGNC Symbol;Acc:HGNC:18184]	1.1673		2.82581
DDAH2	dimethylarginine dimethylaminohydrolase 2 [Source:HGNC Symbol;Acc:HGNC:2716]	0.371663
DDB1	damage specific DNA binding protein 1 [Source:HGNC Symbol;Acc:HGNC:2717]		1.03716
DDB2	damage specific DNA binding protein 2 [Source:HGNC Symbol;Acc:HGNC:2718]		0.799209
DDIT3	DNA damage inducible transcript 3 [Source:HGNC Symbol;Acc:HGNC:2726]			1.27334	0.667054
DDIT4	DNA damage inducible transcript 4 [Source:HGNC Symbol;Acc:HGNC:24944]		-0.523749
DDX10	DEAD-box helicase 10 [Source:HGNC Symbol;Acc:HGNC:2735]	0.675306	1.30117
DDX21	DExD-box helicase 21 [Source:HGNC Symbol;Acc:HGNC:2744]				-0.25128
DDX39A	DExD-box helicase 39A [Source:HGNC Symbol;Acc:HGNC:17821]		0.659222	-0.908203	-0.415909
DECR1	2,4-dienoyl-CoA reductase 1 [Source:HGNC Symbol;Acc:HGNC:2753]	0.674339	1.17435		-0.329204
DENND2B	DENN domain containing 2B [Source:HGNC Symbol;Acc:HGNC:11350]			1.00495
DEPDC1	DEP domain containing 1 [Source:HGNC Symbol;Acc:HGNC:22949]				-0.297254
DES	desmin [Source:HGNC Symbol;Acc:HGNC:2770]			0.698332	0.274872
DGAT1	diacylglycerol O-acyltransferase 1 [Source:HGNC Symbol;Acc:HGNC:2843]				-0.445188
DGCR8	DGCR8 microprocessor complex subunit [Source:HGNC Symbol;Acc:HGNC:2847]				-0.302435
DGUOK	deoxyguanosine kinase [Source:HGNC Symbol;Acc:HGNC:2858]				-0.364593
DHCR24	24-dehydrocholesterol reductase [Source:HGNC Symbol;Acc:HGNC:2859]				0.434824
DHCR7	7-dehydrocholesterol reductase [Source:HGNC Symbol;Acc:HGNC:2860]		-0.357536
DHFR	dihydrofolate reductase [Source:HGNC Symbol;Acc:HGNC:2861]				-0.345984
DHPS	deoxyhypusine synthase [Source:HGNC Symbol;Acc:HGNC:2869]	0.461478
DHRS1	dehydrogenase/reductase 1 [Source:HGNC Symbol;Acc:HGNC:16445]	0.535013
DHRS7	dehydrogenase/reductase 7 [Source:HGNC Symbol;Acc:HGNC:21524]	0.455505			0.978457
DHRS7B	dehydrogenase/reductase 7B [Source:HGNC Symbol;Acc:HGNC:24547]	0.369944
DIAPH3	diaphanous related formin 3 [Source:HGNC Symbol;Acc:HGNC:15480]			-0.814892	-0.364675
DIO2	iodothyronine deiodinase 2 [Source:HGNC Symbol;Acc:HGNC:2884]		-1.81748
DKC1	dyskerin pseudouridine synthase 1 [Source:HGNC Symbol;Acc:HGNC:2890]		0.913032	-1.05364	-0.563906
DLAT	dihydrolipoamide S-acetyltransferase [Source:HGNC Symbol;Acc:HGNC:2896]	0.670418			-0.570164
DLC1	DLC1 Rho GTPase activating protein [Source:HGNC Symbol;Acc:HGNC:2897]			-2.35685
DLD	dihydrolipoamide dehydrogenase [Source:HGNC Symbol;Acc:HGNC:2898]	0.739662			-0.499197
DLG1	discs large MAGUK scaffold protein 1 [Source:HGNC Symbol;Acc:HGNC:2900]		-1.29797	-1.81746	-0.250535
DLGAP5	DLG associated protein 5 [Source:HGNC Symbol;Acc:HGNC:16864]		0.510093	-1.03231	-0.818949
DMD	dystrophin [Source:HGNC Symbol;Acc:HGNC:2928]			0.635208
DMPK	DM1 protein kinase [Source:HGNC Symbol;Acc:HGNC:2933]			1.31389
DMTN	dematin actin binding protein [Source:HGNC Symbol;Acc:HGNC:3382]				0.317172
DNAJB4	DnaJ heat shock protein family (Hsp40) member B4 [Source:HGNC Symbol;Acc:HGNC:14886]					-0.974058
DNAJC15	DnaJ heat shock protein family (Hsp40) member C15 [Source:HGNC Symbol;Acc:HGNC:20325]	0.548054
DNM1L	dynamin 1 like [Source:HGNC Symbol;Acc:HGNC:2973]	0.572142
DNMT1	DNA methyltransferase 1 [Source:HGNC Symbol;Acc:HGNC:2976]	0.509803	0.928221		-0.639985
DNTTIP2	deoxynucleotidyltransferase terminal interacting protein 2 [Source:HGNC Symbol;Acc:HGNC:24013]		-0.876607
DOCK2	dedicator of cytokinesis 2 [Source:HGNC Symbol;Acc:HGNC:2988]		1.12324
DOCK4	dedicator of cytokinesis 4 [Source:HGNC Symbol;Acc:HGNC:19192]	0.58034			-0.296336
DONSON	DNA replication fork stabilization factor DONSON [Source:HGNC Symbol;Acc:HGNC:2993]		0.451159	-0.663683	-0.595704
DPP4	dipeptidyl peptidase 4 [Source:HGNC Symbol;Acc:HGNC:3009]				0.310293
DPYD	dihydropyrimidine dehydrogenase [Source:HGNC Symbol;Acc:HGNC:3012]	0.706062
DPYSL3	dihydropyrimidinase like 3 [Source:HGNC Symbol;Acc:HGNC:3015]			1.64115	0.215722
DPYSL4	dihydropyrimidinase like 4 [Source:HGNC Symbol;Acc:HGNC:3016]			0.749909
DR1	down-regulator of transcription 1 [Source:HGNC Symbol;Acc:HGNC:3017]				-0.610344
DRAM1	DNA damage regulated autophagy modulator 1 [Source:HGNC Symbol;Acc:HGNC:25645]		-0.403685		0.475852
DST	dystonin [Source:HGNC Symbol;Acc:HGNC:1090]				-0.254931
DTNA	dystrobrevin alpha [Source:HGNC Symbol;Acc:HGNC:3057]				0.322566
DTYMK	deoxythymidylate kinase [Source:HGNC Symbol;Acc:HGNC:3061]	0.483651	0.871393		-0.988958
DUSP1	dual specificity phosphatase 1 [Source:HGNC Symbol;Acc:HGNC:3064]		-0.344186	0.567445		-0.468286
DUSP14	dual specificity phosphatase 14 [Source:HGNC Symbol;Acc:HGNC:17007]				0.238656
DUSP2	dual specificity phosphatase 2 [Source:HGNC Symbol;Acc:HGNC:3068]					-0.220767
DUSP4	dual specificity phosphatase 4 [Source:HGNC Symbol;Acc:HGNC:3070]					-0.23946
DUT	deoxyuridine triphosphatase [Source:HGNC Symbol;Acc:HGNC:3078]	0.761328	0.376468		-0.276914
DYNC1H1	dynein cytoplasmic 1 heavy chain 1 [Source:HGNC Symbol;Acc:HGNC:2961]	0.443913	2.04796		-0.349312
DYNLL2	dynein light chain LC8-type 2 [Source:HGNC Symbol;Acc:HGNC:24596]	0.444025
DYRK1A	dual specificity tyrosine phosphorylation regulated kinase 1A [Source:HGNC Symbol;Acc:HGNC:3091]		-0.739718	-0.762904
E2F1	E2F transcription factor 1 [Source:HGNC Symbol;Acc:HGNC:3113]	0.192224	0.748561	-0.625476	-0.291685
E2F2	E2F transcription factor 2 [Source:HGNC Symbol;Acc:HGNC:3114]		0.798496	-0.529709	-0.252862
E2F3	E2F transcription factor 3 [Source:HGNC Symbol;Acc:HGNC:3115]			-1.17306	-0.746767
E2F4	E2F transcription factor 4 [Source:HGNC Symbol;Acc:HGNC:3118]	0.566595	1.16731
E2F8	E2F transcription factor 8 [Source:HGNC Symbol;Acc:HGNC:24727]	0.246777	0.55856		-0.576026
EBP	EBP cholestenol delta-isomerase [Source:HGNC Symbol;Acc:HGNC:3133]		-0.40344		-0.395522
ECH1	enoyl-CoA hydratase 1 [Source:HGNC Symbol;Acc:HGNC:3149]	0.344786	0.522907	0.68409	0.329797
ECHS1	enoyl-CoA hydratase, short chain 1 [Source:HGNC Symbol;Acc:HGNC:3151]	0.582435	0.582631	1.17577
ECI2	enoyl-CoA delta isomerase 2 [Source:HGNC Symbol;Acc:HGNC:14601]	0.603812			-0.609745
ECM2	extracellular matrix protein 2 [Source:HGNC Symbol;Acc:HGNC:3154]		-0.355547		0.395952
ECSIT	ECSIT signaling integrator [Source:HGNC Symbol;Acc:HGNC:29548]		1.00877
ECT2	epithelial cell transforming 2 [Source:HGNC Symbol;Acc:HGNC:3155]				-0.386891
EDC4	enhancer of mRNA decapping 4 [Source:HGNC Symbol;Acc:HGNC:17157]	0.621596	1.65399
EDIL3	EGF like repeats and discoidin domains 3 [Source:HGNC Symbol;Acc:HGNC:3173]		-0.633028		0.214247	-0.272083
EED	embryonic ectoderm development [Source:HGNC Symbol;Acc:HGNC:3188]	0.331505	0.514876		-0.535677
EEF1B2	eukaryotic translation elongation factor 1 beta 2 [Source:HGNC Symbol;Acc:HGNC:3208]		0.363903		-0.317173
EFEMP1	EGF containing fibulin extracellular matrix protein 1 [Source:HGNC Symbol;Acc:HGNC:3218]		-0.353089
EFEMP2	EGF containing fibulin extracellular matrix protein 2 [Source:HGNC Symbol;Acc:HGNC:3219]					-0.286676
EFHD1	EF-hand domain family member D1 [Source:HGNC Symbol;Acc:HGNC:29556]				0.648569
EFNA5	ephrin A5 [Source:HGNC Symbol;Acc:HGNC:3225]			-1.30967
EFS	embryonal Fyn-associated substrate [Source:HGNC Symbol;Acc:HGNC:16898]			0.852003
EGF	epidermal growth factor [Source:HGNC Symbol;Acc:HGNC:3229]				-0.197467
EGFR	epidermal growth factor receptor [Source:HGNC Symbol;Acc:HGNC:3236]		0.896535
EGLN2	egl-9 family hypoxia inducible factor 2 [Source:HGNC Symbol;Acc:HGNC:14660]	0.603406		1.52387	-0.354145
EGR1	early growth response 1 [Source:HGNC Symbol;Acc:HGNC:3238]					-0.382322
EGR2	early growth response 2 [Source:HGNC Symbol;Acc:HGNC:3239]					-0.434065
EIF1AX	eukaryotic translation initiation factor 1A X-linked [Source:HGNC Symbol;Acc:HGNC:3250]	1.10293
EIF2AK1	eukaryotic translation initiation factor 2 alpha kinase 1 [Source:HGNC Symbol;Acc:HGNC:24921]	0.550081			0.486946
EIF2S1	eukaryotic translation initiation factor 2 subunit alpha [Source:HGNC Symbol;Acc:HGNC:3265]				-0.36087
EIF3B	eukaryotic translation initiation factor 3 subunit B [Source:HGNC Symbol;Acc:HGNC:3280]	0.317313	0.747318
EIF4A1	eukaryotic translation initiation factor 4A1 [Source:HGNC Symbol;Acc:HGNC:3282]				-0.397647
EIF4A3	eukaryotic translation initiation factor 4A3 [Source:HGNC Symbol;Acc:HGNC:18683]	0.686271
EIF4E	eukaryotic translation initiation factor 4E [Source:HGNC Symbol;Acc:HGNC:3287]	0.7659	0.483267		-0.498857
EIF4G1	eukaryotic translation initiation factor 4 gamma 1 [Source:HGNC Symbol;Acc:HGNC:3296]	0.951576	0.961562
EIF4G2	eukaryotic translation initiation factor 4 gamma 2 [Source:HGNC Symbol;Acc:HGNC:3297]				-0.438592
EIF4H	eukaryotic translation initiation factor 4H [Source:HGNC Symbol;Acc:HGNC:12741]	0.685951	0.451638
ELF3	E74 like ETS transcription factor 3 [Source:HGNC Symbol;Acc:HGNC:3318]	0.730389
ELL2	elongation factor for RNA polymerase II 2 [Source:HGNC Symbol;Acc:HGNC:17064]	0.322478
ELN	elastin [Source:HGNC Symbol;Acc:HGNC:3327]		-0.58621			-0.355386
ELOA	elongin A [Source:HGNC Symbol;Acc:HGNC:11620]		0.56593		-0.186912
ELOVL5	ELOVL fatty acid elongase 5 [Source:HGNC Symbol;Acc:HGNC:21308]	0.405608
ELOVL6	ELOVL fatty acid elongase 6 [Source:HGNC Symbol;Acc:HGNC:15829]	0.467053
ELP4	elongator acetyltransferase complex subunit 4 [Source:HGNC Symbol;Acc:HGNC:1171]	0.405738
EMP1	epithelial membrane protein 1 [Source:HGNC Symbol;Acc:HGNC:3333]	0.469242
EMP3	epithelial membrane protein 3 [Source:HGNC Symbol;Acc:HGNC:3335]			1.03066		-0.389758
ENDOD1	endonuclease domain containing 1 [Source:HGNC Symbol;Acc:HGNC:29129]	0.473088
ENO1	enolase 1 [Source:HGNC Symbol;Acc:HGNC:3350]	0.603005		1.71957
ENO3	enolase 3 [Source:HGNC Symbol;Acc:HGNC:3354]			1.14268	-0.448496
ENTPD5	ectonucleoside triphosphate diphosphohydrolase 5 (inactive) [Source:HGNC Symbol;Acc:HGNC:3367]	0.45527			0.402309
EPHA2	EPH receptor A2 [Source:HGNC Symbol;Acc:HGNC:3386]				0.53448
EPHB3	EPH receptor B3 [Source:HGNC Symbol;Acc:HGNC:3394]			0.763103	0.395583
EPHX1	epoxide hydrolase 1 [Source:HGNC Symbol;Acc:HGNC:3401]				0.389826
EPRS1	glutamyl-prolyl-tRNA synthetase 1 [Source:HGNC Symbol;Acc:HGNC:3418]	0.848163
EPS8L2	EPS8 like 2 [Source:HGNC Symbol;Acc:HGNC:21296]		-0.444533		0.482141
ERCC2	ERCC excision repair 2, TFIIH core complex helicase subunit [Source:HGNC Symbol;Acc:HGNC:3434]	0.661221	0.858925	0.984584
ERCC3	ERCC excision repair 3, TFIIH core complex helicase subunit [Source:HGNC Symbol;Acc:HGNC:3435]				-0.172577
ERCC5	ERCC excision repair 5, endonuclease [Source:HGNC Symbol;Acc:HGNC:3437]				-0.167008
ERCC8	ERCC excision repair 8, CSA ubiquitin ligase complex subunit [Source:HGNC Symbol;Acc:HGNC:3439]		1.18537		-0.351754
ERH	ERH mRNA splicing and mitosis factor [Source:HGNC Symbol;Acc:HGNC:3447]	0.60613	0.357706		-0.598743
ERO1A	endoplasmic reticulum oxidoreductase 1 alpha [Source:HGNC Symbol;Acc:HGNC:13280]	0.474175			-0.323697
ERRFI1	ERBB receptor feedback inhibitor 1 [Source:HGNC Symbol;Acc:HGNC:18185]		-0.629791
ESPL1	extra spindle pole bodies like 1, separase [Source:HGNC Symbol;Acc:HGNC:16856]	0.347768	0.725315		-0.315424
ESR1	estrogen receptor 1 [Source:HGNC Symbol;Acc:HGNC:3467]				0.401613
ESRRA	estrogen related receptor alpha [Source:HGNC Symbol;Acc:HGNC:3471]	0.767317
ETFA	electron transfer flavoprotein subunit alpha [Source:HGNC Symbol;Acc:HGNC:3481]	0.49092	1.80119	0.414592
ETFDH	electron transfer flavoprotein dehydrogenase [Source:HGNC Symbol;Acc:HGNC:3483]			0.685065
ETHE1	ETHE1 persulfide dioxygenase [Source:HGNC Symbol;Acc:HGNC:23287]		-0.854941
ETS2	ETS proto-oncogene 2, transcription factor [Source:HGNC Symbol;Acc:HGNC:3489]		-0.461796
ETV1	ETS variant transcription factor 1 [Source:HGNC Symbol;Acc:HGNC:3490]			-1.95075
EVI5	ecotropic viral integration site 5 [Source:HGNC Symbol;Acc:HGNC:3501]			-0.75857
EWSR1	EWS RNA binding protein 1 [Source:HGNC Symbol;Acc:HGNC:3508]	0.519557			-0.248172
EXO1	exonuclease 1 [Source:HGNC Symbol;Acc:HGNC:3511]		0.465697	-1.00293	-0.414002
EXOSC10	exosome component 10 [Source:HGNC Symbol;Acc:HGNC:9138]	0.379164
EXOSC2	exosome component 2 [Source:HGNC Symbol;Acc:HGNC:17097]	0.72156
EXOSC5	exosome component 5 [Source:HGNC Symbol;Acc:HGNC:24662]	0.235754	2.6467
EXOSC7	exosome component 7 [Source:HGNC Symbol;Acc:HGNC:28112]	0.522134	1.38234
EXOSC8	exosome component 8 [Source:HGNC Symbol;Acc:HGNC:17035]	0.88992			-0.35969
EXOSC9	exosome component 9 [Source:HGNC Symbol;Acc:HGNC:9137]	0.753149
EZH2	enhancer of zeste 2 polycomb repressive complex 2 subunit [Source:HGNC Symbol;Acc:HGNC:3527]	0.537484	1.01666		-0.827341
EZR	ezrin [Source:HGNC Symbol;Acc:HGNC:12691]	0.606775			-0.483367
F10	coagulation factor X [Source:HGNC Symbol;Acc:HGNC:3528]				0.683318
F2RL1	F2R like trypsin receptor 1 [Source:HGNC Symbol;Acc:HGNC:3538]			-1.41661
F2RL2	coagulation factor II thrombin receptor like 2 [Source:HGNC Symbol;Acc:HGNC:3539]	0.373786
F8	coagulation factor VIII [Source:HGNC Symbol;Acc:HGNC:3546]				0.426965
FADS1	fatty acid desaturase 1 [Source:HGNC Symbol;Acc:HGNC:3574]		-0.551552		0.263582
FADS2	fatty acid desaturase 2 [Source:HGNC Symbol;Acc:HGNC:3575]		-0.449825
FAH	fumarylacetoacetate hydrolase [Source:HGNC Symbol;Acc:HGNC:3579]	0.680382
FAM120A	family with sequence similarity 120A [Source:HGNC Symbol;Acc:HGNC:13247]	0.680214	0.853558		-0.357017
FAM162A	family with sequence similarity 162 member A [Source:HGNC Symbol;Acc:HGNC:17865]			0.600346		-0.291808
FANCC	FA complementation group C [Source:HGNC Symbol;Acc:HGNC:3584]	0.196651	1.1868		-0.821515
FAP	fibroblast activation protein alpha [Source:HGNC Symbol;Acc:HGNC:3590]		-0.40775
FARP1	FERM, ARH/RhoGEF and pleckstrin domain protein 1 [Source:HGNC Symbol;Acc:HGNC:3591]	0.671336	1.1582
FARSA	phenylalanyl-tRNA synthetase subunit alpha [Source:HGNC Symbol;Acc:HGNC:3592]	0.320239	0.667909
FAS	Fas cell surface death receptor [Source:HGNC Symbol;Acc:HGNC:11920]		-0.565226		0.48005
FASN	fatty acid synthase [Source:HGNC Symbol;Acc:HGNC:3594]		-0.566487
FBL	fibrillarin [Source:HGNC Symbol;Acc:HGNC:3599]		0.693304		-0.56347
FBLN1	fibulin 1 [Source:HGNC Symbol;Acc:HGNC:3600]			1.95934	0.303854	-0.370763
FBLN2	fibulin 2 [Source:HGNC Symbol;Acc:HGNC:3601]			0.978905	0.372798	-0.296527
FBLN5	fibulin 5 [Source:HGNC Symbol;Acc:HGNC:3602]		-0.630385		0.390029
FBN1	fibrillin 1 [Source:HGNC Symbol;Acc:HGNC:3603]			0.823706
FBN2	fibrillin 2 [Source:HGNC Symbol;Acc:HGNC:3604]					-0.217761
FBXO4	F-box protein 4 [Source:HGNC Symbol;Acc:HGNC:13583]			-1.61639
FBXO5	F-box protein 5 [Source:HGNC Symbol;Acc:HGNC:13584]			-1.05583	-0.535749
FBXO6	F-box protein 6 [Source:HGNC Symbol;Acc:HGNC:13585]		-0.241772
FBXO7	F-box protein 7 [Source:HGNC Symbol;Acc:HGNC:13586]	1.28186		1.65652
FBXW7	F-box and WD repeat domain containing 7 [Source:HGNC Symbol;Acc:HGNC:16712]		-0.670664
FDPS	farnesyl diphosphate synthase [Source:HGNC Symbol;Acc:HGNC:3631]		-0.3447	1.14671		-0.443008
FDX1	ferredoxin 1 [Source:HGNC Symbol;Acc:HGNC:3638]	0.388554		0.56619
FERMT2	FERM domain containing kindlin 2 [Source:HGNC Symbol;Acc:HGNC:15767]		-0.791291
FES	FES proto-oncogene, tyrosine kinase [Source:HGNC Symbol;Acc:HGNC:3657]	0.333379		1.30167
FGD4	FYVE, RhoGEF and PH domain containing 4 [Source:HGNC Symbol;Acc:HGNC:19125]				-0.280483
FGD6	FYVE, RhoGEF and PH domain containing 6 [Source:HGNC Symbol;Acc:HGNC:21740]				-0.245061
FGF17	fibroblast growth factor 17 [Source:HGNC Symbol;Acc:HGNC:3673]		1.19848
FGF2	fibroblast growth factor 2 [Source:HGNC Symbol;Acc:HGNC:3676]					-0.212927
FGFR1	fibroblast growth factor receptor 1 [Source:HGNC Symbol;Acc:HGNC:3688]					-0.943212
FH	fumarate hydratase [Source:HGNC Symbol;Acc:HGNC:3700]		0.531308		-0.522147
FHL1	four and a half LIM domains 1 [Source:HGNC Symbol;Acc:HGNC:3702]			0.6093	0.288596
FIS1	fission, mitochondrial 1 [Source:HGNC Symbol;Acc:HGNC:21689]					-0.337731
FKBP1A	FKBP prolyl isomerase 1A [Source:HGNC Symbol;Acc:HGNC:3711]			-0.923107		-0.29754
FKBP2	FKBP prolyl isomerase 2 [Source:HGNC Symbol;Acc:HGNC:3718]	0.372164			-0.350043
FKBP4	FKBP prolyl isomerase 4 [Source:HGNC Symbol;Acc:HGNC:3720]	0.451128
FLNA	filamin A [Source:HGNC Symbol;Acc:HGNC:3754]	0.965969		1.93654	0.322258
FLNB	filamin B [Source:HGNC Symbol;Acc:HGNC:3755]	0.564294	0.594713
FMOD	fibromodulin [Source:HGNC Symbol;Acc:HGNC:3774]		-0.571272		1.00158	-0.227764
FN1	fibronectin 1 [Source:HGNC Symbol;Acc:HGNC:3778]			1.8062	0.712308
FOSL1	FOS like 1, AP-1 transcription factor subunit [Source:HGNC Symbol;Acc:HGNC:13718]					-0.203633
FOSL2	FOS like 2, AP-1 transcription factor subunit [Source:HGNC Symbol;Acc:HGNC:3798]		-0.969791
FOXC2	forkhead box C2 [Source:HGNC Symbol;Acc:HGNC:3801]					-0.370527
FOXN3	forkhead box N3 [Source:HGNC Symbol;Acc:HGNC:1928]			-0.812872
FOXO3	forkhead box O3 [Source:HGNC Symbol;Acc:HGNC:3821]	0.519462			0.333176
FOXO4	forkhead box O4 [Source:HGNC Symbol;Acc:HGNC:7139]			1.18833
FST	follistatin [Source:HGNC Symbol;Acc:HGNC:3971]				0.449434
FSTL1	follistatin like 1 [Source:HGNC Symbol;Acc:HGNC:3972]			1.01084	0.231387	-0.211303
FSTL3	follistatin like 3 [Source:HGNC Symbol;Acc:HGNC:3973]		-0.657452
FTL	ferritin light chain [Source:HGNC Symbol;Acc:HGNC:3999]			0.943354
FURIN	furin, paired basic amino acid cleaving enzyme [Source:HGNC Symbol;Acc:HGNC:8568]	1.02897		1.7894
FUS	FUS RNA binding protein [Source:HGNC Symbol;Acc:HGNC:4010]	0.384978
FUT4	fucosyltransferase 4 [Source:HGNC Symbol;Acc:HGNC:4015]		-0.617247
FXN	frataxin [Source:HGNC Symbol;Acc:HGNC:3951]	0.639598	0.912173	0.780145
FXYD1	FXYD domain containing ion transport regulator 1 [Source:HGNC Symbol;Acc:HGNC:4025]				0.639101
FYN	FYN proto-oncogene, Src family tyrosine kinase [Source:HGNC Symbol;Acc:HGNC:4037]				0.268833
FZD4	frizzled class receptor 4 [Source:HGNC Symbol;Acc:HGNC:4042]	0.838058			-0.482113
G0S2	G0/G1 switch 2 [Source:HGNC Symbol;Acc:HGNC:30229]		-0.531828	-1.35638
G3BP1	G3BP stress granule assembly factor 1 [Source:HGNC Symbol;Acc:HGNC:30292]	0.384957		-1.04037	-0.331131
G6PD	glucose-6-phosphate dehydrogenase [Source:HGNC Symbol;Acc:HGNC:4057]	0.688511		1.79509
GAA	alpha glucosidase [Source:HGNC Symbol;Acc:HGNC:4065]			1.96995	0.275847
GABARAPL1	GABA type A receptor associated protein like 1 [Source:HGNC Symbol;Acc:HGNC:4068]				0.448198
GABARAPL2	GABA type A receptor associated protein like 2 [Source:HGNC Symbol;Acc:HGNC:13291]			1.87379
GAD1	glutamate decarboxylase 1 [Source:HGNC Symbol;Acc:HGNC:4092]		0.851926
GADD45A	growth arrest and DNA damage inducible alpha [Source:HGNC Symbol;Acc:HGNC:4095]		-0.564072		0.227978	-0.332856
GADD45B	growth arrest and DNA damage inducible beta [Source:HGNC Symbol;Acc:HGNC:4096]		-0.371553	1.04656	0.759906	-0.368515
GALC	galactosylceramidase [Source:HGNC Symbol;Acc:HGNC:4115]	0.391136
GALE	UDP-galactose-4-epimerase [Source:HGNC Symbol;Acc:HGNC:4116]	0.824232		0.817583
GALK1	galactokinase 1 [Source:HGNC Symbol;Acc:HGNC:4118]			0.57425		-0.490631
GALK2	galactokinase 2 [Source:HGNC Symbol;Acc:HGNC:4119]	0.737392
GALM	galactose mutarotase [Source:HGNC Symbol;Acc:HGNC:24063]	0.809446
GALNT3	polypeptide N-acetylgalactosaminyltransferase 3 [Source:HGNC Symbol;Acc:HGNC:4125]			-2.30536
GAPVD1	GTPase activating protein and VPS9 domains 1 [Source:HGNC Symbol;Acc:HGNC:23375]	0.473063
GAS1	growth arrest specific 1 [Source:HGNC Symbol;Acc:HGNC:4165]		-0.924973			-0.311213
GBE1	1,4-alpha-glucan branching enzyme 1 [Source:HGNC Symbol;Acc:HGNC:4180]	0.421246		0.589444
GBF1	golgi brefeldin A resistant guanine nucleotide exchange factor 1 [Source:HGNC Symbol;Acc:HGNC:4181]	0.909854
GBP4	guanylate binding protein 4 [Source:HGNC Symbol;Acc:HGNC:20480]	0.686569
GCH1	GTP cyclohydrolase 1 [Source:HGNC Symbol;Acc:HGNC:4193]		-0.89563
GCLC	glutamate-cysteine ligase catalytic subunit [Source:HGNC Symbol;Acc:HGNC:4311]	0.891881		1.53927	0.276459
GDE1	glycerophosphodiester phosphodiesterase 1 [Source:HGNC Symbol;Acc:HGNC:29644]	0.641802			0.647285
GEM	GTP binding protein overexpressed in skeletal muscle [Source:HGNC Symbol;Acc:HGNC:4234]		-0.770681
GFPT2	glutamine-fructose-6-phosphate transaminase 2 [Source:HGNC Symbol;Acc:HGNC:4242]					-0.242905
GFUS	GDP-L-fucose synthase [Source:HGNC Symbol;Acc:HGNC:12390]	0.470527		1.20404
GGA2	golgi associated, gamma adaptin ear containing, ARF binding protein 2 [Source:HGNC Symbol;Acc:HGNC:16064]				-0.259675
GINS1	GINS complex subunit 1 [Source:HGNC Symbol;Acc:HGNC:28980]	0.416476	0.721355
GINS2	GINS complex subunit 2 [Source:HGNC Symbol;Acc:HGNC:24575]	0.35057	0.724668		-0.291548
GINS3	GINS complex subunit 3 [Source:HGNC Symbol;Acc:HGNC:25851]	0.728252	1.14844
GINS4	GINS complex subunit 4 [Source:HGNC Symbol;Acc:HGNC:28226]	0.280549	0.837378	-1.09528	-0.491304
GJA1	gap junction protein alpha 1 [Source:HGNC Symbol;Acc:HGNC:4274]			-1.22297		-0.598253
GJA5	gap junction protein alpha 5 [Source:HGNC Symbol;Acc:HGNC:4279]			0.782933
GLA	galactosidase alpha [Source:HGNC Symbol;Acc:HGNC:4296]				-0.693136
GLO1	glyoxalase I [Source:HGNC Symbol;Acc:HGNC:4323]		1.25572		-0.674492
GLRX	glutaredoxin [Source:HGNC Symbol;Acc:HGNC:4330]	0.670342
GLRX2	glutaredoxin 2 [Source:HGNC Symbol;Acc:HGNC:16065]	0.350521			-0.809232
GLRX5	glutaredoxin 5 [Source:HGNC Symbol;Acc:HGNC:20134]	0.351586
GLUL	glutamate-ammonia ligase [Source:HGNC Symbol;Acc:HGNC:4341]	0.436304			-0.44816
GMCL1	germ cell-less 1, spermatogenesis associated [Source:HGNC Symbol;Acc:HGNC:23843]				-0.325785
GMPR2	guanosine monophosphate reductase 2 [Source:HGNC Symbol;Acc:HGNC:4377]		1.39588		-0.642163
GMPS	guanine monophosphate synthase [Source:HGNC Symbol;Acc:HGNC:4378]	0.891177			-0.257716
GNA14	G protein subunit alpha 14 [Source:HGNC Symbol;Acc:HGNC:4382]		0.65614
GNAO1	G protein subunit alpha o1 [Source:HGNC Symbol;Acc:HGNC:4389]				0.478897
GNAS	GNAS complex locus [Source:HGNC Symbol;Acc:HGNC:4392]	0.66091
GNB2	G protein subunit beta 2 [Source:HGNC Symbol;Acc:HGNC:4398]			1.9568
GNE	glucosamine (UDP-N-acetyl)-2-epimerase/N-acetylmannosamine kinase [Source:HGNC Symbol;Acc:HGNC:23657]	0.463163		3.47805
GNG12	G protein subunit gamma 12 [Source:HGNC Symbol;Acc:HGNC:19663]			1.26462
GNL3	G protein nucleolar 3 [Source:HGNC Symbol;Acc:HGNC:29931]		0.343761		-0.600987
GNMT	glycine N-methyltransferase [Source:HGNC Symbol;Acc:HGNC:4415]				0.371107
GNPDA1	glucosamine-6-phosphate deaminase 1 [Source:HGNC Symbol;Acc:HGNC:4417]	0.402702		0.801939
GOSR2	golgi SNAP receptor complex member 2 [Source:HGNC Symbol;Acc:HGNC:4431]		0.971094
GOT2	glutamic-oxaloacetic transaminase 2 [Source:HGNC Symbol;Acc:HGNC:4433]	0.519894	0.824081	0.506078	-0.449541
GPAT4	glycerol-3-phosphate acyltransferase 4 [Source:HGNC Symbol;Acc:HGNC:20880]	1.00521
GPC1	glypican 1 [Source:HGNC Symbol;Acc:HGNC:4449]	0.503759		1.10647	0.219038
GPC3	glypican 3 [Source:HGNC Symbol;Acc:HGNC:4451]			1.07196
GPC4	glypican 4 [Source:HGNC Symbol;Acc:HGNC:4452]					-0.295523
GPD2	glycerol-3-phosphate dehydrogenase 2 [Source:HGNC Symbol;Acc:HGNC:4456]				-0.33676
GPHN	gephyrin [Source:HGNC Symbol;Acc:HGNC:15465]	0.349886
GPI	glucose-6-phosphate isomerase [Source:HGNC Symbol;Acc:HGNC:4458]				-0.246757
GPNMB	glycoprotein nmb [Source:HGNC Symbol;Acc:HGNC:4462]			-1.17068
GPX2	glutathione peroxidase 2 [Source:HGNC Symbol;Acc:HGNC:4554]				0.32948
GPX3	glutathione peroxidase 3 [Source:HGNC Symbol;Acc:HGNC:4555]	0.297391		0.863134
GPX7	glutathione peroxidase 7 [Source:HGNC Symbol;Acc:HGNC:4559]				0.264072	-0.733341
GRB2	growth factor receptor bound protein 2 [Source:HGNC Symbol;Acc:HGNC:4566]	0.579698	1.09645
GRK2	G protein-coupled receptor kinase 2 [Source:HGNC Symbol;Acc:HGNC:289]	0.406144	0.709887
GRPEL1	GrpE like 1, mitochondrial [Source:HGNC Symbol;Acc:HGNC:19696]		0.591615	0.592732	-0.509281
GRWD1	glutamate rich WD repeat containing 1 [Source:HGNC Symbol;Acc:HGNC:21270]	0.355913	0.570705
GSG1	germ cell associated 1 [Source:HGNC Symbol;Acc:HGNC:19716]		0.877121
GSN	gelsolin [Source:HGNC Symbol;Acc:HGNC:4620]				0.237381
GSPT1	G1 to S phase transition 1 [Source:HGNC Symbol;Acc:HGNC:4621]			-0.512406	-0.29796
GSR	glutathione-disulfide reductase [Source:HGNC Symbol;Acc:HGNC:4623]	1.15927
GSTA3	glutathione S-transferase alpha 3 [Source:HGNC Symbol;Acc:HGNC:4628]				0.49652
GSTM3	glutathione S-transferase mu 3 [Source:HGNC Symbol;Acc:HGNC:4635]		1.14413		-0.299821
GSTO1	glutathione S-transferase omega 1 [Source:HGNC Symbol;Acc:HGNC:13312]	0.828334
GTF2A2	general transcription factor IIA subunit 2 [Source:HGNC Symbol;Acc:HGNC:4647]		1.09197		-0.323068
GTF2H1	general transcription factor IIH subunit 1 [Source:HGNC Symbol;Acc:HGNC:4655]	0.382311
GTF2H5	general transcription factor IIH subunit 5 [Source:HGNC Symbol;Acc:HGNC:21157]				-0.950195
GTF3C5	general transcription factor IIIC subunit 5 [Source:HGNC Symbol;Acc:HGNC:4668]				-0.286999
GUK1	guanylate kinase 1 [Source:HGNC Symbol;Acc:HGNC:4693]		0.581303
GUSB	glucuronidase beta [Source:HGNC Symbol;Acc:HGNC:4696]	0.514011		1.60172
GYPC	glycophorin C (Gerbich blood group) [Source:HGNC Symbol;Acc:HGNC:4704]				0.570026
GYS1	glycogen synthase 1 [Source:HGNC Symbol;Acc:HGNC:4706]			0.834087
H1-0	H1.0 linker histone [Source:HGNC Symbol;Acc:HGNC:4714]	0.365213			0.581133
H2AX	H2A.X variant histone [Source:HGNC Symbol;Acc:HGNC:4739]			-1.57453	-0.580054
H2AZ2	H2A.Z variant histone 2 [Source:HGNC Symbol;Acc:HGNC:20664]			-0.893673
H2BC12	H2B clustered histone 12 [Source:HGNC Symbol;Acc:HGNC:13954]		0.854176		-0.220951
HACL1	2-hydroxyacyl-CoA lyase 1 [Source:HGNC Symbol;Acc:HGNC:17856]	0.684689
HADH	hydroxyacyl-CoA dehydrogenase [Source:HGNC Symbol;Acc:HGNC:4799]	1.33759
HADHA	hydroxyacyl-CoA dehydrogenase trifunctional multienzyme complex subunit alpha [Source:HGNC Symbol;Acc:HGNC:4801]	1.38408	0.789176	0.944157
HAGH	hydroxyacylglutathione hydrolase [Source:HGNC Symbol;Acc:HGNC:4805]	0.478692
HAS1	hyaluronan synthase 1 [Source:HGNC Symbol;Acc:HGNC:4818]			1.02953
HAS2	hyaluronan synthase 2 [Source:HGNC Symbol;Acc:HGNC:4819]			-0.629999
HAX1	HCLS1 associated protein X-1 [Source:HGNC Symbol;Acc:HGNC:16915]			0.752658
HBD	hemoglobin subunit delta [Source:HGNC Symbol;Acc:HGNC:4829]				0.324561
HBEGF	heparin binding EGF like growth factor [Source:HGNC Symbol;Acc:HGNC:3059]					-0.250581
HBZ	hemoglobin subunit zeta [Source:HGNC Symbol;Acc:HGNC:4835]				0.369515
HCCS	holocytochrome c synthase [Source:HGNC Symbol;Acc:HGNC:4837]				-0.280766
HDAC2	histone deacetylase 2 [Source:HGNC Symbol;Acc:HGNC:4853]	0.315636
HDAC3	histone deacetylase 3 [Source:HGNC Symbol;Acc:HGNC:4854]		-0.543157
HDAC5	histone deacetylase 5 [Source:HGNC Symbol;Acc:HGNC:14068]				0.259097
HDAC6	histone deacetylase 6 [Source:HGNC Symbol;Acc:HGNC:14064]	0.412718	0.757954		-0.884034
HDDC2	HD domain containing 2 [Source:HGNC Symbol;Acc:HGNC:21078]		1.26387
HDGF	heparin binding growth factor [Source:HGNC Symbol;Acc:HGNC:4856]		0.398859
HDLBP	high density lipoprotein binding protein [Source:HGNC Symbol;Acc:HGNC:4857]	0.8261		1.76321
HEBP1	heme binding protein 1 [Source:HGNC Symbol;Acc:HGNC:17176]	0.612836		1.41042
HELLS	helicase, lymphoid specific [Source:HGNC Symbol;Acc:HGNC:4861]		0.925824	-0.671487	-0.358722
HERPUD1	homocysteine inducible ER protein with ubiquitin like domain 1 [Source:HGNC Symbol;Acc:HGNC:13744]	0.392889
HES1	hes family bHLH transcription factor 1 [Source:HGNC Symbol;Acc:HGNC:5192]				-0.513508
HES6	hes family bHLH transcription factor 6 [Source:HGNC Symbol;Acc:HGNC:18254]				0.600527
HEXIM1	HEXIM P-TEFb complex subunit 1 [Source:HGNC Symbol;Acc:HGNC:24953]		-0.51066		0.348386
HEYL	hes related family bHLH transcription factor with YRPW motif like [Source:HGNC Symbol;Acc:HGNC:4882]				-0.70844
HGFAC	HGF activator [Source:HGNC Symbol;Acc:HGNC:4894]	1.09372
HIBCH	3-hydroxyisobutyryl-CoA hydrolase [Source:HGNC Symbol;Acc:HGNC:4908]	0.512309			-0.869094
HIF1A	hypoxia inducible factor 1 subunit alpha [Source:HGNC Symbol;Acc:HGNC:4910]			-2.84887	-0.294096
HIPK2	homeodomain interacting protein kinase 2 [Source:HGNC Symbol;Acc:HGNC:14402]			-0.567449
HIRA	histone cell cycle regulator [Source:HGNC Symbol;Acc:HGNC:4916]	0.702289	0.61584
HK1	hexokinase 1 [Source:HGNC Symbol;Acc:HGNC:4922]			0.778807
HMBS	hydroxymethylbilane synthase [Source:HGNC Symbol;Acc:HGNC:4982]	0.662576		1.15724
HMGA1	high mobility group AT-hook 1 [Source:HGNC Symbol;Acc:HGNC:5010]		0.559452	-0.576222
HMGB2	high mobility group box 2 [Source:HGNC Symbol;Acc:HGNC:5000]			-1.23902	-0.723666
HMGB3	high mobility group box 3 [Source:HGNC Symbol;Acc:HGNC:5004]			-1.01026	-0.213903
HMGCL	3-hydroxy-3-methylglutaryl-CoA lyase [Source:HGNC Symbol;Acc:HGNC:5005]	0.579981
HMGCR	3-hydroxy-3-methylglutaryl-CoA reductase [Source:HGNC Symbol;Acc:HGNC:5006]		-0.486958		-0.618216
HMGCS1	3-hydroxy-3-methylglutaryl-CoA synthase 1 [Source:HGNC Symbol;Acc:HGNC:5007]		-0.806609		-0.242372
HMGN2	high mobility group nucleosomal binding domain 2 [Source:HGNC Symbol;Acc:HGNC:4986]	0.343482	0.927861		-0.712191
HMMR	hyaluronan mediated motility receptor [Source:HGNC Symbol;Acc:HGNC:5012]	0.43203	0.742951	-0.413042	-0.857211
HNRNPA1	heterogeneous nuclear ribonucleoprotein A1 [Source:HGNC Symbol;Acc:HGNC:5031]				-0.507191
HNRNPA2B1	heterogeneous nuclear ribonucleoprotein A2/B1 [Source:HGNC Symbol;Acc:HGNC:5033]		0.852414
HNRNPA3	heterogeneous nuclear ribonucleoprotein A3 [Source:HGNC Symbol;Acc:HGNC:24941]				-0.63254
HNRNPC	heterogeneous nuclear ribonucleoprotein C [Source:HGNC Symbol;Acc:HGNC:5035]	0.585398	0.813954		-0.28997
HNRNPD	heterogeneous nuclear ribonucleoprotein D [Source:HGNC Symbol;Acc:HGNC:5036]	0.4281	0.374454	-0.589278	-0.579464
HNRNPR	heterogeneous nuclear ribonucleoprotein R [Source:HGNC Symbol;Acc:HGNC:5047]	0.638495			-0.932484
HNRNPU	heterogeneous nuclear ribonucleoprotein U [Source:HGNC Symbol;Acc:HGNC:5048]	0.258667		-1.04783
HOOK3	hook microtubule tethering protein 3 [Source:HGNC Symbol;Acc:HGNC:23576]	0.680153
HPRT1	hypoxanthine phosphoribosyltransferase 1 [Source:HGNC Symbol;Acc:HGNC:5157]	0.456482	0.76373		-0.225823
HRAS	HRas proto-oncogene, GTPase [Source:HGNC Symbol;Acc:HGNC:5173]				0.367123
HS2ST1	heparan sulfate 2-O-sulfotransferase 1 [Source:HGNC Symbol;Acc:HGNC:5193]	0.843849
HSD11B1	hydroxysteroid 11-beta dehydrogenase 1 [Source:HGNC Symbol;Acc:HGNC:5208]				0.462273
HSD17B11	hydroxysteroid 17-beta dehydrogenase 11 [Source:HGNC Symbol;Acc:HGNC:22960]					-0.728669
HSD17B4	hydroxysteroid 17-beta dehydrogenase 4 [Source:HGNC Symbol;Acc:HGNC:5213]		-0.687777			-0.338564
HSD17B6	hydroxysteroid 17-beta dehydrogenase 6 [Source:HGNC Symbol;Acc:HGNC:23316]		-0.606088		0.63898
HSD17B7	hydroxysteroid 17-beta dehydrogenase 7 [Source:HGNC Symbol;Acc:HGNC:5215]		-0.351483
HSD3B7	hydroxy-delta-5-steroid dehydrogenase, 3 beta- and steroid delta-isomerase 7 [Source:HGNC Symbol;Acc:HGNC:18324]		-0.637249			-0.368841
HSP90AA1	heat shock protein 90 alpha family class A member 1 [Source:HGNC Symbol;Acc:HGNC:5253]				-0.541408
HSP90B1	heat shock protein 90 beta family member 1 [Source:HGNC Symbol;Acc:HGNC:12028]	0.416902
HSPA4	heat shock protein family A (Hsp70) member 4 [Source:HGNC Symbol;Acc:HGNC:5237]	0.490116
HSPA5	heat shock protein family A (Hsp70) member 5 [Source:HGNC Symbol;Acc:HGNC:5238]	0.916904	1.86623	1.09827
HSPA8	heat shock protein family A (Hsp70) member 8 [Source:HGNC Symbol;Acc:HGNC:5241]				-0.456338
HSPA9	heat shock protein family A (Hsp70) member 9 [Source:HGNC Symbol;Acc:HGNC:5244]				-0.420748
HSPD1	heat shock protein family D (Hsp60) member 1 [Source:HGNC Symbol;Acc:HGNC:5261]	0.565273	0.572368		-0.697979
HSPE1	heat shock protein family E (Hsp10) member 1 [Source:HGNC Symbol;Acc:HGNC:5269]	0.362607			-0.647949
HSPH1	heat shock protein family H (Hsp110) member 1 [Source:HGNC Symbol;Acc:HGNC:16969]				-1.16234
HTATIP2	HIV-1 Tat interactive protein 2 [Source:HGNC Symbol;Acc:HGNC:16637]	0.404102
HTRA1	HtrA serine peptidase 1 [Source:HGNC Symbol;Acc:HGNC:9476]		-0.325024	2.67917	0.354737
HTRA2	HtrA serine peptidase 2 [Source:HGNC Symbol;Acc:HGNC:14348]	0.409151	1.1369	1.30455
HUS1	HUS1 checkpoint clamp component [Source:HGNC Symbol;Acc:HGNC:5309]	0.594062		-0.65667
HUWE1	HECT, UBA and WWE domain containing E3 ubiquitin protein ligase 1 [Source:HGNC Symbol;Acc:HGNC:30892]	0.647427
ICAM4	intercellular adhesion molecule 4 (Landsteiner-Wiener blood group) [Source:HGNC Symbol;Acc:HGNC:5347]	0.448963
ICOSLG	inducible T cell costimulator ligand [Source:HGNC Symbol;Acc:HGNC:17087]		-0.856276
ID1	inhibitor of DNA binding 1, HLH protein [Source:HGNC Symbol;Acc:HGNC:5360]			-0.610286
ID2	inhibitor of DNA binding 2 [Source:HGNC Symbol;Acc:HGNC:5361]		-0.665539	-1.17249	0.444071
ID3	inhibitor of DNA binding 3, HLH protein [Source:HGNC Symbol;Acc:HGNC:5362]		-0.589771
IDE	insulin degrading enzyme [Source:HGNC Symbol;Acc:HGNC:5381]		0.618918
IDH2	isocitrate dehydrogenase (NADP(+)) 2 [Source:HGNC Symbol;Acc:HGNC:5383]	0.713043	0.774185	1.26615
IDH3A	isocitrate dehydrogenase (NAD(+)) 3 catalytic subunit alpha [Source:HGNC Symbol;Acc:HGNC:5384]				-0.3045
IDH3B	isocitrate dehydrogenase (NAD(+)) 3 non-catalytic subunit beta [Source:HGNC Symbol;Acc:HGNC:5385]	0.690857	0.667862	0.872919
IDI1	isopentenyl-diphosphate delta isomerase 1 [Source:HGNC Symbol;Acc:HGNC:5387]		-0.894721
IDUA	alpha-L-iduronidase [Source:HGNC Symbol;Acc:HGNC:5391]	-0.355167			0.689116
IER3	immediate early response 3 [Source:HGNC Symbol;Acc:HGNC:5392]		-0.62891	0.751613		-0.628127
IFNGR2	interferon gamma receptor 2 [Source:HGNC Symbol;Acc:HGNC:5440]		-1.24155	-1.51818
IFRD1	interferon related developmental regulator 1 [Source:HGNC Symbol;Acc:HGNC:5456]				-0.44409
IGF1	insulin like growth factor 1 [Source:HGNC Symbol;Acc:HGNC:5464]				0.386607
IGF1R	insulin like growth factor 1 receptor [Source:HGNC Symbol;Acc:HGNC:5465]		-0.816821	-1.53907
IGF2	insulin like growth factor 2 [Source:HGNC Symbol;Acc:HGNC:5466]			-0.987258
IGF2R	insulin like growth factor 2 receptor [Source:HGNC Symbol;Acc:HGNC:5467]	0.353163
IGFBP2	insulin like growth factor binding protein 2 [Source:HGNC Symbol;Acc:HGNC:5471]		-0.396167	0.843223	0.319622	-0.355534
IGFBP3	insulin like growth factor binding protein 3 [Source:HGNC Symbol;Acc:HGNC:5472]	0.694915		1.09156
IGFBP4	insulin like growth factor binding protein 4 [Source:HGNC Symbol;Acc:HGNC:5473]		-0.643283		0.219026	-0.7728
IKZF2	IKAROS family zinc finger 2 [Source:HGNC Symbol;Acc:HGNC:13177]	0.343965
IKZF4	IKAROS family zinc finger 4 [Source:HGNC Symbol;Acc:HGNC:13179]	0.90479
IL13RA1	interleukin 13 receptor subunit alpha 1 [Source:HGNC Symbol;Acc:HGNC:5974]	0.916208		1.70889
IL15RA	interleukin 15 receptor subunit alpha [Source:HGNC Symbol;Acc:HGNC:5978]					-1.14432
IL1R1	interleukin 1 receptor type 1 [Source:HGNC Symbol;Acc:HGNC:5993]				0.329476
IL2RG	interleukin 2 receptor subunit gamma [Source:HGNC Symbol;Acc:HGNC:6010]			-0.83812
IL32	interleukin 32 [Source:HGNC Symbol;Acc:HGNC:16830]		-0.836747	1.52046	0.272984
IL4I1	interleukin 4 induced 1 [Source:HGNC Symbol;Acc:HGNC:19094]	0.594417
IL4R	interleukin 4 receptor [Source:HGNC Symbol;Acc:HGNC:6015]	0.468592
IL6	interleukin 6 [Source:HGNC Symbol;Acc:HGNC:6018]		-0.64189			-0.213147
IL7R	interleukin 7 receptor [Source:HGNC Symbol;Acc:HGNC:6024]			-1.22784
ILF2	interleukin enhancer binding factor 2 [Source:HGNC Symbol;Acc:HGNC:6037]		0.367486		-0.52818
ILF3	interleukin enhancer binding factor 3 [Source:HGNC Symbol;Acc:HGNC:6038]	0.568809		-0.610217
ILVBL	ilvB acetolactate synthase like [Source:HGNC Symbol;Acc:HGNC:6041]			0.921573
IMMT	inner membrane mitochondrial protein [Source:HGNC Symbol;Acc:HGNC:6047]	0.522828		0.458997	-0.739611
IMP3	IMP U3 small nucleolar ribonucleoprotein 3 [Source:HGNC Symbol;Acc:HGNC:14497]	0.676359	1.18746
IMP4	IMP U3 small nucleolar ribonucleoprotein 4 [Source:HGNC Symbol;Acc:HGNC:30856]		0.52782
IMPDH2	inosine monophosphate dehydrogenase 2 [Source:HGNC Symbol;Acc:HGNC:6053]				-0.176825
INCENP	inner centromere protein [Source:HGNC Symbol;Acc:HGNC:6058]	0.532994	0.935656		-0.431196
ING3	inhibitor of growth family member 3 [Source:HGNC Symbol;Acc:HGNC:14587]	0.327772		-0.418479
INHBA	inhibin subunit beta A [Source:HGNC Symbol;Acc:HGNC:6066]		-0.477349
INHBB	inhibin subunit beta B [Source:HGNC Symbol;Acc:HGNC:6067]		-0.474676
INSIG1	insulin induced gene 1 [Source:HGNC Symbol;Acc:HGNC:6083]		-0.763431	-0.543716	-0.643369
IP6K1	inositol hexakisphosphate kinase 1 [Source:HGNC Symbol;Acc:HGNC:18360]		0.76418
IPO4	importin 4 [Source:HGNC Symbol;Acc:HGNC:19426]	0.282915	0.539234
IPO7	importin 7 [Source:HGNC Symbol;Acc:HGNC:9852]			-0.709626
IRAK1	interleukin 1 receptor associated kinase 1 [Source:HGNC Symbol;Acc:HGNC:6112]				0.341153
IRAK4	interleukin 1 receptor associated kinase 4 [Source:HGNC Symbol;Acc:HGNC:17967]	0.777255	2.87175
IRF1	interferon regulatory factor 1 [Source:HGNC Symbol;Acc:HGNC:6116]					-0.24878
IRS1	insulin receptor substrate 1 [Source:HGNC Symbol;Acc:HGNC:6125]			-0.530739
IRS2	insulin receptor substrate 2 [Source:HGNC Symbol;Acc:HGNC:6126]		-0.633318			-0.277915
ISCA1	iron-sulfur cluster assembly 1 [Source:HGNC Symbol;Acc:HGNC:28660]	0.734061	1.332	1.51297	0.435289
ISCU	iron-sulfur cluster assembly enzyme [Source:HGNC Symbol;Acc:HGNC:29882]	1.05823		1.15291
ISG20	interferon stimulated exonuclease gene 20 [Source:HGNC Symbol;Acc:HGNC:6130]	0.592485				-0.296348
ITGA2	integrin subunit alpha 2 [Source:HGNC Symbol;Acc:HGNC:6137]					-0.650148
ITGA5	integrin subunit alpha 5 [Source:HGNC Symbol;Acc:HGNC:6141]			1.21226	0.48658
ITGA7	integrin subunit alpha 7 [Source:HGNC Symbol;Acc:HGNC:6143]	0.360146
ITGAV	integrin subunit alpha V [Source:HGNC Symbol;Acc:HGNC:6150]	0.263536	-0.367179			-0.218194
ITGB2	integrin subunit beta 2 [Source:HGNC Symbol;Acc:HGNC:6155]			-1.01615
ITGB5	integrin subunit beta 5 [Source:HGNC Symbol;Acc:HGNC:6160]			1.10832	1.22615
ITGBL1	integrin subunit beta like 1 [Source:HGNC Symbol;Acc:HGNC:6164]			-2.09925
ITIH4	inter-alpha-trypsin inhibitor heavy chain 4 [Source:HGNC Symbol;Acc:HGNC:6169]	0.350459			0.689601
ITPA	inosine triphosphatase [Source:HGNC Symbol;Acc:HGNC:6176]		0.732223		-0.271556
ITSN1	intersectin 1 [Source:HGNC Symbol;Acc:HGNC:6183]		0.486075		-0.308532
JAG1	jagged canonical Notch ligand 1 [Source:HGNC Symbol;Acc:HGNC:6188]		-0.857553		-0.772594	-0.262459
JAGN1	jagunal homolog 1 [Source:HGNC Symbol;Acc:HGNC:26926]	1.17246
JAM3	junctional adhesion molecule 3 [Source:HGNC Symbol;Acc:HGNC:15532]		0.947579
JMJD6	jumonji domain containing 6, arginine demethylase and lysine hydroxylase [Source:HGNC Symbol;Acc:HGNC:19355]					-0.82455
JPT1	Jupiter microtubule associated homolog 1 [Source:HGNC Symbol;Acc:HGNC:14569]	0.268927	0.671206	-0.561282	-0.591489
JUNB	JunB proto-oncogene, AP-1 transcription factor subunit [Source:HGNC Symbol;Acc:HGNC:6205]					-0.519991
JUP	junction plakoglobin [Source:HGNC Symbol;Acc:HGNC:6207]				0.494144
KAT2A	lysine acetyltransferase 2A [Source:HGNC Symbol;Acc:HGNC:4201]				-0.57006
KAT2B	lysine acetyltransferase 2B [Source:HGNC Symbol;Acc:HGNC:8638]	0.868634
KATNA1	katanin catalytic subunit A1 [Source:HGNC Symbol;Acc:HGNC:6216]	0.551997		-0.7554	-0.315748
KCNH1	potassium voltage-gated channel subfamily H member 1 [Source:HGNC Symbol;Acc:HGNC:6250]				0.568676
KCNMB1	potassium calcium-activated channel subfamily M regulatory beta subunit 1 [Source:HGNC Symbol;Acc:HGNC:6285]	-0.365649
KCNQ2	potassium voltage-gated channel subfamily Q member 2 [Source:HGNC Symbol;Acc:HGNC:6296]	-0.939937
KDELR3	KDEL endoplasmic reticulum protein retention receptor 3 [Source:HGNC Symbol;Acc:HGNC:6306]					-0.526339
KDM6B	lysine demethylase 6B [Source:HGNC Symbol;Acc:HGNC:29012]		-0.576381
KIF11	kinesin family member 11 [Source:HGNC Symbol;Acc:HGNC:6388]	0.203746	0.478201	-0.586218	-0.422458
KIF13B	kinesin family member 13B [Source:HGNC Symbol;Acc:HGNC:14405]				0.411632
KIF15	kinesin family member 15 [Source:HGNC Symbol;Acc:HGNC:17273]		0.543847	-0.858183	-0.530374
KIF1B	kinesin family member 1B [Source:HGNC Symbol;Acc:HGNC:16636]	0.4774
KIF20B	kinesin family member 20B [Source:HGNC Symbol;Acc:HGNC:7212]			-1.49183	-0.433238
KIF22	kinesin family member 22 [Source:HGNC Symbol;Acc:HGNC:6391]	0.359477	0.648615
KIF23	kinesin family member 23 [Source:HGNC Symbol;Acc:HGNC:6392]		0.516942	-1.22887	-0.544029
KIF2C	kinesin family member 2C [Source:HGNC Symbol;Acc:HGNC:6393]	0.339953	0.724869		-0.414525
KIF3B	kinesin family member 3B [Source:HGNC Symbol;Acc:HGNC:6320]		0.448189
KIF3C	kinesin family member 3C [Source:HGNC Symbol;Acc:HGNC:6321]	1.04744	1.24857
KIF4A	kinesin family member 4A [Source:HGNC Symbol;Acc:HGNC:13339]	0.187725	0.819681		-0.26141
KIF5B	kinesin family member 5B [Source:HGNC Symbol;Acc:HGNC:6324]	1.20598		-1.41911	-0.514637
KIFAP3	kinesin associated protein 3 [Source:HGNC Symbol;Acc:HGNC:17060]	1.36815
KIFC3	kinesin family member C3 [Source:HGNC Symbol;Acc:HGNC:6326]			2.95477	0.778114
KLC1	kinesin light chain 1 [Source:HGNC Symbol;Acc:HGNC:6387]	0.536607	0.854169
KLF1	Kruppel like factor 1 [Source:HGNC Symbol;Acc:HGNC:6345]			1.13778	0.335483
KLF2	Kruppel like factor 2 [Source:HGNC Symbol;Acc:HGNC:6347]		-0.470298			-0.374429
KLF3	Kruppel like factor 3 [Source:HGNC Symbol;Acc:HGNC:16516]	0.386247		1.29015
KLF4	Kruppel like factor 4 [Source:HGNC Symbol;Acc:HGNC:6348]		-0.918549			-0.388315
KLF6	Kruppel like factor 6 [Source:HGNC Symbol;Acc:HGNC:2235]	0.330202		1.11268
KLF7	Kruppel like factor 7 [Source:HGNC Symbol;Acc:HGNC:6350]				0.370652
KLF9	Kruppel like factor 9 [Source:HGNC Symbol;Acc:HGNC:1123]		-0.787775			-0.245597
KLKB1	kallikrein B1 [Source:HGNC Symbol;Acc:HGNC:6371]				0.266442
KNL1	kinetochore scaffold 1 [Source:HGNC Symbol;Acc:HGNC:24054]		0.416504	-0.819992	-0.420131
KNTC1	kinetochore associated 1 [Source:HGNC Symbol;Acc:HGNC:17255]		0.474423
KPNA2	karyopherin subunit alpha 2 [Source:HGNC Symbol;Acc:HGNC:6395]	0.368285	0.427601	-0.462296	-0.470147
KPNB1	karyopherin subunit beta 1 [Source:HGNC Symbol;Acc:HGNC:6400]	0.660854
KRT15	keratin 15 [Source:HGNC Symbol;Acc:HGNC:6421]	-0.782006
KRT17	keratin 17 [Source:HGNC Symbol;Acc:HGNC:6427]		-1.14477		0.358858
LAMA1	laminin subunit alpha 1 [Source:HGNC Symbol;Acc:HGNC:6481]			1.33454
LAMA2	laminin subunit alpha 2 [Source:HGNC Symbol;Acc:HGNC:6482]		-0.440542	1.02564
LAMA3	laminin subunit alpha 3 [Source:HGNC Symbol;Acc:HGNC:6483]		-0.482058
LAMC1	laminin subunit gamma 1 [Source:HGNC Symbol;Acc:HGNC:6492]		-0.291921	-0.944144
LAMTOR5	late endosomal/lysosomal adaptor, MAPK and MTOR activator 5 [Source:HGNC Symbol;Acc:HGNC:17955]	0.447607			-0.406298
LARGE1	LARGE xylosyl- and glucuronyltransferase 1 [Source:HGNC Symbol;Acc:HGNC:6511]			0.786444	0.381187
LAS1L	LAS1 like ribosome biogenesis factor [Source:HGNC Symbol;Acc:HGNC:25726]				-0.525971
LBR	lamin B receptor [Source:HGNC Symbol;Acc:HGNC:6518]			-0.902215	-1.1189
LCLAT1	lysocardiolipin acyltransferase 1 [Source:HGNC Symbol;Acc:HGNC:26756]	0.489341
LDHA	lactate dehydrogenase A [Source:HGNC Symbol;Acc:HGNC:6535]	0.58245	0.672016	0.814893
LDHB	lactate dehydrogenase B [Source:HGNC Symbol;Acc:HGNC:6541]				-0.407818
LDLR	low density lipoprotein receptor [Source:HGNC Symbol;Acc:HGNC:6547]		-0.414632		-0.2665
LEAP2	liver enriched antimicrobial peptide 2 [Source:HGNC Symbol;Acc:HGNC:29571]				0.349102
LFNG	LFNG O-fucosylpeptide 3-beta-N-acetylglucosaminyltransferase [Source:HGNC Symbol;Acc:HGNC:6560]				0.518996
LGALS3	galectin 3 [Source:HGNC Symbol;Acc:HGNC:6563]	0.658895	-0.255156
LGMN	legumain [Source:HGNC Symbol;Acc:HGNC:9472]	0.75556		1.74383
LHPP	phospholysine phosphohistidine inorganic pyrophosphate phosphatase [Source:HGNC Symbol;Acc:HGNC:30042]	0.508094
LIF	LIF interleukin 6 family cytokine [Source:HGNC Symbol;Acc:HGNC:6596]		-2.34754
LIG1	DNA ligase 1 [Source:HGNC Symbol;Acc:HGNC:6598]		0.497677		-0.330084
LIG3	DNA ligase 3 [Source:HGNC Symbol;Acc:HGNC:6600]	0.58012
LIPE	lipase E, hormone sensitive type [Source:HGNC Symbol;Acc:HGNC:6621]	0.338052			-0.833806
LITAF	lipopolysaccharide induced TNF factor [Source:HGNC Symbol;Acc:HGNC:16841]		-0.81447			-0.22216
LMAN1	lectin, mannose binding 1 [Source:HGNC Symbol;Acc:HGNC:6631]	0.360258
LMNB1	lamin B1 [Source:HGNC Symbol;Acc:HGNC:6637]		0.484731	-0.709039
LMO2	LIM domain only 2 [Source:HGNC Symbol;Acc:HGNC:6642]	0.474134
LONP1	lon peptidase 1, mitochondrial [Source:HGNC Symbol;Acc:HGNC:9479]	0.477207			0.399516
LONP2	lon peptidase 2, peroxisomal [Source:HGNC Symbol;Acc:HGNC:20598]					-0.458225
LOX	lysyl oxidase [Source:HGNC Symbol;Acc:HGNC:6664]			0.583605
LOXL1	lysyl oxidase like 1 [Source:HGNC Symbol;Acc:HGNC:6665]					-0.544966
LOXL2	lysyl oxidase like 2 [Source:HGNC Symbol;Acc:HGNC:6666]			1.95151	0.520657
LPIN1	lipin 1 [Source:HGNC Symbol;Acc:HGNC:13345]		0.517219		0.609198
LRIG1	leucine rich repeats and immunoglobulin like domains 1 [Source:HGNC Symbol;Acc:HGNC:17360]	0.295875
LRP1	LDL receptor related protein 1 [Source:HGNC Symbol;Acc:HGNC:6692]			2.09371	0.977344
LRP10	LDL receptor related protein 10 [Source:HGNC Symbol;Acc:HGNC:14553]	0.649736		2.09875	0.617997
LRPPRC	leucine rich pentatricopeptide repeat containing [Source:HGNC Symbol;Acc:HGNC:15714]	1.09701
LRRC15	leucine rich repeat containing 15 [Source:HGNC Symbol;Acc:HGNC:20818]				0.431909
LRRC8C	leucine rich repeat containing 8 VRAC subunit C [Source:HGNC Symbol;Acc:HGNC:25075]	0.264546
LSM2	LSM2 homolog, U6 small nuclear RNA and mRNA degradation associated [Source:HGNC Symbol;Acc:HGNC:13940]		1.5699
LSM4	LSM4 homolog, U6 small nuclear RNA and mRNA degradation associated [Source:HGNC Symbol;Acc:HGNC:17259]	0.487746	1.0507
LSM7	LSM7 homolog, U6 small nuclear RNA and mRNA degradation associated [Source:HGNC Symbol;Acc:HGNC:20470]		0.432527		-0.262167
LTBP1	latent transforming growth factor beta binding protein 1 [Source:HGNC Symbol;Acc:HGNC:6714]		-0.576264	-1.80647
LTBP2	latent transforming growth factor beta binding protein 2 [Source:HGNC Symbol;Acc:HGNC:6715]		-0.792158	-0.998231		-0.457923
LUC7L3	LUC7 like 3 pre-mRNA splicing factor [Source:HGNC Symbol;Acc:HGNC:24309]				-0.86352
LUM	lumican [Source:HGNC Symbol;Acc:HGNC:6724]					-0.253433
LYAR	Ly1 antibody reactive [Source:HGNC Symbol;Acc:HGNC:26021]			-1.28909
MACROH2A2	macroH2A.2 histone [Source:HGNC Symbol;Acc:HGNC:14453]	-0.304065
MAD2L1	mitotic arrest deficient 2 like 1 [Source:HGNC Symbol;Acc:HGNC:6763]		0.340592	-1.67152	-0.753866
MADD	MAP kinase activating death domain [Source:HGNC Symbol;Acc:HGNC:6766]	0.842959
MAFF	MAF bZIP transcription factor F [Source:HGNC Symbol;Acc:HGNC:6780]		-0.732166			-0.294395
MAGEE1	MAGE family member E1 [Source:HGNC Symbol;Acc:HGNC:24934]		-0.664286
MAGI2	membrane associated guanylate kinase, WW and PDZ domain containing 2 [Source:HGNC Symbol;Acc:HGNC:18957]		-0.315244
MAOA	monoamine oxidase A [Source:HGNC Symbol;Acc:HGNC:6833]				0.547806
MAP2K5	mitogen-activated protein kinase kinase 5 [Source:HGNC Symbol;Acc:HGNC:6845]		-0.326321
MAP3K11	mitogen-activated protein kinase kinase kinase 11 [Source:HGNC Symbol;Acc:HGNC:6850]		0.440098
MAP3K20	mitogen-activated protein kinase kinase kinase 20 [Source:HGNC Symbol;Acc:HGNC:17797]	0.783975			-0.259131
MAP3K6	mitogen-activated protein kinase kinase kinase 6 [Source:HGNC Symbol;Acc:HGNC:6858]	0.386164	0.670702
MAP3K7	mitogen-activated protein kinase kinase kinase 7 [Source:HGNC Symbol;Acc:HGNC:6859]		-0.589776	-0.654919		-0.297068
MAP3K8	mitogen-activated protein kinase kinase kinase 8 [Source:HGNC Symbol;Acc:HGNC:6860]	0.376064	-0.522066			-0.286002
MAP4K3	mitogen-activated protein kinase kinase kinase kinase 3 [Source:HGNC Symbol;Acc:HGNC:6865]				-0.346067
MAPK1	mitogen-activated protein kinase 1 [Source:HGNC Symbol;Acc:HGNC:6871]		0.626585
MAPK12	mitogen-activated protein kinase 12 [Source:HGNC Symbol;Acc:HGNC:6874]			1.51669
MAPK14	mitogen-activated protein kinase 14 [Source:HGNC Symbol;Acc:HGNC:6876]	1.61679	3.74343
MAPK8	mitogen-activated protein kinase 8 [Source:HGNC Symbol;Acc:HGNC:6881]	0.337474
MAPK9	mitogen-activated protein kinase 9 [Source:HGNC Symbol;Acc:HGNC:6886]	0.561541	3.3427
MAPKAP1	MAPK associated protein 1 [Source:HGNC Symbol;Acc:HGNC:18752]	0.501513	3.0842
MAPKAPK2	MAPK activated protein kinase 2 [Source:HGNC Symbol;Acc:HGNC:6887]	0.473219
MAPRE1	microtubule associated protein RP/EB family member 1 [Source:HGNC Symbol;Acc:HGNC:6890]				-0.548935
MAPRE3	microtubule associated protein RP/EB family member 3 [Source:HGNC Symbol;Acc:HGNC:6892]			0.9291	0.44267
MARCKS	myristoylated alanine rich protein kinase C substrate [Source:HGNC Symbol;Acc:HGNC:6759]				-0.339039	-0.381335
MARK3	microtubule affinity regulating kinase 3 [Source:HGNC Symbol;Acc:HGNC:6897]	0.483886			0.339764
MATN2	matrilin 2 [Source:HGNC Symbol;Acc:HGNC:6908]				0.532814
MATN3	matrilin 3 [Source:HGNC Symbol;Acc:HGNC:6909]		-0.705098			-0.227912
MCCC1	methylcrotonyl-CoA carboxylase subunit 1 [Source:HGNC Symbol;Acc:HGNC:6936]				-0.513236
MCEE	methylmalonyl-CoA epimerase [Source:HGNC Symbol;Acc:HGNC:16732]	0.421155
MCL1	MCL1 apoptosis regulator, BCL2 family member [Source:HGNC Symbol;Acc:HGNC:6943]					-0.207289
MCM2	minichromosome maintenance complex component 2 [Source:HGNC Symbol;Acc:HGNC:6944]	0.309365	0.822507
MCM3	minichromosome maintenance complex component 3 [Source:HGNC Symbol;Acc:HGNC:6945]	0.259087	0.516019	-1.41743	-0.417344
MCM4	minichromosome maintenance complex component 4 [Source:HGNC Symbol;Acc:HGNC:6947]	0.416255	0.539749		-0.280159
MCM5	minichromosome maintenance complex component 5 [Source:HGNC Symbol;Acc:HGNC:6948]	0.336059	0.791107
MCM6	minichromosome maintenance complex component 6 [Source:HGNC Symbol;Acc:HGNC:6949]	0.401785		-0.8688	-0.250416
MCM7	minichromosome maintenance complex component 7 [Source:HGNC Symbol;Acc:HGNC:6950]	0.531714	0.948515		-0.284963
MDH1	malate dehydrogenase 1 [Source:HGNC Symbol;Acc:HGNC:6970]	0.655005	0.748407		-0.799412
MDH2	malate dehydrogenase 2 [Source:HGNC Symbol;Acc:HGNC:6971]	0.433933	0.543095
MDM2	MDM2 proto-oncogene [Source:HGNC Symbol;Acc:HGNC:6973]		-0.835711		0.639482
MEF2D	myocyte enhancer factor 2D [Source:HGNC Symbol;Acc:HGNC:6997]			0.800779
MEFV	MEFV innate immuity regulator, pyrin [Source:HGNC Symbol;Acc:HGNC:6998]	-0.790273
MEIS1	Meis homeobox 1 [Source:HGNC Symbol;Acc:HGNC:7000]			-2.6428	-0.239774
MEIS2	Meis homeobox 2 [Source:HGNC Symbol;Acc:HGNC:7001]	0.502961	0.444439
MELK	maternal embryonic leucine zipper kinase [Source:HGNC Symbol;Acc:HGNC:16870]	0.316088	0.495593	-0.81169	-0.582898
MEST	mesoderm specific transcript [Source:HGNC Symbol;Acc:HGNC:7028]		-0.598772
MET	MET proto-oncogene, receptor tyrosine kinase [Source:HGNC Symbol;Acc:HGNC:7029]	0.848345
METAP1	methionyl aminopeptidase 1 [Source:HGNC Symbol;Acc:HGNC:15789]				-0.444781
MFAP5	microfibril associated protein 5 [Source:HGNC Symbol;Acc:HGNC:29673]				0.397145
MFN2	mitofusin 2 [Source:HGNC Symbol;Acc:HGNC:16877]	0.394178	0.724776	0.568209	-0.528106
MGP	matrix Gla protein [Source:HGNC Symbol;Acc:HGNC:7060]		-0.370347		0.309286	-0.226203
MGST1	microsomal glutathione S-transferase 1 [Source:HGNC Symbol;Acc:HGNC:7061]	0.914087
MID1	midline 1 [Source:HGNC Symbol;Acc:HGNC:7095]				-0.315846
MID1IP1	MID1 interacting protein 1 [Source:HGNC Symbol;Acc:HGNC:20715]	0.495035	1.08449
MIF	macrophage migration inhibitory factor [Source:HGNC Symbol;Acc:HGNC:7097]	0.328042		0.849172
MIGA2	mitoguardin 2 [Source:HGNC Symbol;Acc:HGNC:23621]	0.71232
MKI67	marker of proliferation Ki-67 [Source:HGNC Symbol;Acc:HGNC:7107]		0.682362	-0.812197	-0.415888
MKNK2	MAPK interacting serine/threonine kinase 2 [Source:HGNC Symbol;Acc:HGNC:7111]		-0.636634
MKRN1	makorin ring finger protein 1 [Source:HGNC Symbol;Acc:HGNC:7112]	0.756763
MLH1	mutL homolog 1 [Source:HGNC Symbol;Acc:HGNC:7127]	0.732879	0.907273		-0.418199
MLLT10	MLLT10 histone lysine methyltransferase DOT1L cofactor [Source:HGNC Symbol;Acc:HGNC:16063]				-0.695049
MLLT11	MLLT11 transcription factor 7 cofactor [Source:HGNC Symbol;Acc:HGNC:16997]	0.864103
MLYCD	malonyl-CoA decarboxylase [Source:HGNC Symbol;Acc:HGNC:7150]	1.00843			0.257734
MMP1	matrix metallopeptidase 1 [Source:HGNC Symbol;Acc:HGNC:7155]				0.47837
MMP11	matrix metallopeptidase 11 [Source:HGNC Symbol;Acc:HGNC:7157]				0.417883
MMP14	matrix metallopeptidase 14 [Source:HGNC Symbol;Acc:HGNC:7160]			0.96799	0.53754
MMP2	matrix metallopeptidase 2 [Source:HGNC Symbol;Acc:HGNC:7166]		-0.479649		0.383628
MMP9	matrix metallopeptidase 9 [Source:HGNC Symbol;Acc:HGNC:7176]			-1.82372
MMS22L	MMS22 like, DNA repair protein [Source:HGNC Symbol;Acc:HGNC:21475]			-0.623711	-0.914741
MNAT1	MNAT1 component of CDK activating kinase [Source:HGNC Symbol;Acc:HGNC:7181]			-0.818018	-0.627579
MOCOS	molybdenum cofactor sulfurase [Source:HGNC Symbol;Acc:HGNC:18234]				0.69904
MON2	MON2 homolog, regulator of endosome-to-Golgi trafficking [Source:HGNC Symbol;Acc:HGNC:29177]	0.419691
MPC1	mitochondrial pyruvate carrier 1 [Source:HGNC Symbol;Acc:HGNC:21606]				-0.596051
MPC2	mitochondrial pyruvate carrier 2 [Source:HGNC Symbol;Acc:HGNC:24515]				-0.172293
MPHOSPH10	M-phase phosphoprotein 10 [Source:HGNC Symbol;Acc:HGNC:7213]				-0.290365
MPI	mannose phosphate isomerase [Source:HGNC Symbol;Acc:HGNC:7216]	0.390321		0.771733
MPP1	membrane palmitoylated protein 1 [Source:HGNC Symbol;Acc:HGNC:7219]	0.324532
MRE11	MRE11 homolog, double strand break repair nuclease [Source:HGNC Symbol;Acc:HGNC:7230]			-0.782806	-0.622777
MRPL11	mitochondrial ribosomal protein L11 [Source:HGNC Symbol;Acc:HGNC:14042]		0.878786	0.445127
MRPL15	mitochondrial ribosomal protein L15 [Source:HGNC Symbol;Acc:HGNC:14054]	0.454373			-0.439404
MRPL34	mitochondrial ribosomal protein L34 [Source:HGNC Symbol;Acc:HGNC:14488]			0.472454
MRPL40	mitochondrial ribosomal protein L40 [Source:HGNC Symbol;Acc:HGNC:14491]		0.814032		-0.181821
MRPL9	mitochondrial ribosomal protein L9 [Source:HGNC Symbol;Acc:HGNC:14277]				-0.324781
MRPS11	mitochondrial ribosomal protein S11 [Source:HGNC Symbol;Acc:HGNC:14050]		0.5212	0.475474
MRPS15	mitochondrial ribosomal protein S15 [Source:HGNC Symbol;Acc:HGNC:14504]				-0.487297
MRPS18B	mitochondrial ribosomal protein S18B [Source:HGNC Symbol;Acc:HGNC:14516]	0.629566	1.47903
MRPS22	mitochondrial ribosomal protein S22 [Source:HGNC Symbol;Acc:HGNC:14508]	0.832553	0.545847	2.92909
MRPS31	mitochondrial ribosomal protein S31 [Source:HGNC Symbol;Acc:HGNC:16632]		-0.481563	-0.909056
MRTO4	MRT4 homolog, ribosome maturation factor [Source:HGNC Symbol;Acc:HGNC:18477]	0.841658	1.43125		-0.30188
MSH2	mutS homolog 2 [Source:HGNC Symbol;Acc:HGNC:7325]			-1.15942	-0.467789
MSRA	methionine sulfoxide reductase A [Source:HGNC Symbol;Acc:HGNC:7377]	0.302281
MSRB2	methionine sulfoxide reductase B2 [Source:HGNC Symbol;Acc:HGNC:17061]				0.404933
MSX1	msh homeobox 1 [Source:HGNC Symbol;Acc:HGNC:7391]					-0.271504
MT1E	metallothionein 1E [Source:HGNC Symbol;Acc:HGNC:7397]			0.602482		-0.376884
MT2A	metallothionein 2A [Source:HGNC Symbol;Acc:HGNC:7406]	0.363495		0.939651		-0.434443
MTARC2	mitochondrial amidoxime reducing component 2 [Source:HGNC Symbol;Acc:HGNC:26064]				-0.376469
MTF2	metal response element binding transcription factor 2 [Source:HGNC Symbol;Acc:HGNC:29535]			-0.579766
MTHFD2L	methylenetetrahydrofolate dehydrogenase (NADP+ dependent) 2 like [Source:HGNC Symbol;Acc:HGNC:31865]				-0.413279
MTHFR	methylenetetrahydrofolate reductase [Source:HGNC Symbol;Acc:HGNC:7436]				0.689851
MTOR	mechanistic target of rapamycin kinase [Source:HGNC Symbol;Acc:HGNC:3942]		0.586415
MTREX	Mtr4 exosome RNA helicase [Source:HGNC Symbol;Acc:HGNC:18734]	0.76586
MTRF1	mitochondrial translation release factor 1 [Source:HGNC Symbol;Acc:HGNC:7469]				-0.282892
MX1	MX dynamin like GTPase 1 [Source:HGNC Symbol;Acc:HGNC:7532]				0.533772
MXD1	MAX dimerization protein 1 [Source:HGNC Symbol;Acc:HGNC:6761]		-0.975073		0.429495	-0.205621
MXD3	MAX dimerization protein 3 [Source:HGNC Symbol;Acc:HGNC:14008]				-0.318611
MXD4	MAX dimerization protein 4 [Source:HGNC Symbol;Acc:HGNC:13906]				0.457814
MXI1	MAX interactor 1, dimerization protein [Source:HGNC Symbol;Acc:HGNC:7534]				0.599027
MXRA5	matrix remodeling associated 5 [Source:HGNC Symbol;Acc:HGNC:7539]		-0.395565		0.448705	-0.332324
MYBBP1A	MYB binding protein 1a [Source:HGNC Symbol;Acc:HGNC:7546]		1.29036		-0.29993
MYBL2	MYB proto-oncogene like 2 [Source:HGNC Symbol;Acc:HGNC:7548]	0.232539
MYC	MYC proto-oncogene, bHLH transcription factor [Source:HGNC Symbol;Acc:HGNC:7553]			-1.27418
MYD88	MYD88 innate immune signal transduction adaptor [Source:HGNC Symbol;Acc:HGNC:7562]		0.908582
MYH10	myosin heavy chain 10 [Source:HGNC Symbol;Acc:HGNC:7568]	0.443935
MYH3	myosin heavy chain 3 [Source:HGNC Symbol;Acc:HGNC:7573]				0.398348
MYH9	myosin heavy chain 9 [Source:HGNC Symbol;Acc:HGNC:7579]	0.580269		0.903976	0.241821
MYL9	myosin light chain 9 [Source:HGNC Symbol;Acc:HGNC:15754]		-0.652199	0.85556		-0.326369
MYLK	myosin light chain kinase [Source:HGNC Symbol;Acc:HGNC:7590]		-0.399695	0.676713	0.483907
MYO1C	myosin IC [Source:HGNC Symbol;Acc:HGNC:7597]			0.647599
MYO1E	myosin IE [Source:HGNC Symbol;Acc:HGNC:7599]	0.904837
MYO9B	myosin IXB [Source:HGNC Symbol;Acc:HGNC:7609]	0.546565
MYOM1	myomesin 1 [Source:HGNC Symbol;Acc:HGNC:7613]				0.515517
MYOM2	myomesin 2 [Source:HGNC Symbol;Acc:HGNC:7614]			0.825314
NAA11	N-alpha-acetyltransferase 11, NatA catalytic subunit [Source:HGNC Symbol;Acc:HGNC:28125]		0.812799
NAA38	N-alpha-acetyltransferase 38, NatC auxiliary subunit [Source:HGNC Symbol;Acc:HGNC:28212]		0.533245		-0.489376
NABP1	nucleic acid binding protein 1 [Source:HGNC Symbol;Acc:HGNC:26232]				-0.325318
NAGK	N-acetylglucosamine kinase [Source:HGNC Symbol;Acc:HGNC:17174]			0.873941
NAP1L1	nucleosome assembly protein 1 like 1 [Source:HGNC Symbol;Acc:HGNC:7637]	2.20345	1.316		-0.48653
NAPA	NSF attachment protein alpha [Source:HGNC Symbol;Acc:HGNC:7641]	0.360568
NAPG	NSF attachment protein gamma [Source:HGNC Symbol;Acc:HGNC:7642]	0.383964
NARF	nuclear prelamin A recognition factor [Source:HGNC Symbol;Acc:HGNC:29916]			1.13934	0.327122
NBN	nibrin [Source:HGNC Symbol;Acc:HGNC:7652]			-2.40092	-0.837219
NCAPD2	non-SMC condensin I complex subunit D2 [Source:HGNC Symbol;Acc:HGNC:24305]		0.468066	-0.506426	-0.528038
NCAPH2	non-SMC condensin II complex subunit H2 [Source:HGNC Symbol;Acc:HGNC:25071]	0.426601			-0.559106
NCBP1	nuclear cap binding protein subunit 1 [Source:HGNC Symbol;Acc:HGNC:7658]	0.462825			-0.605595
NCBP2	nuclear cap binding protein subunit 2 [Source:HGNC Symbol;Acc:HGNC:7659]				-0.2829
NCK1	NCK adaptor protein 1 [Source:HGNC Symbol;Acc:HGNC:7664]				-0.571415
NCK2	NCK adaptor protein 2 [Source:HGNC Symbol;Acc:HGNC:7665]				-0.461708
NCL	nucleolin [Source:HGNC Symbol;Acc:HGNC:7667]	0.308183		-0.814551	-0.560958
NCOA3	nuclear receptor coactivator 3 [Source:HGNC Symbol;Acc:HGNC:7670]	0.873766
NCOA4	nuclear receptor coactivator 4 [Source:HGNC Symbol;Acc:HGNC:7671]	0.398255
NDC80	NDC80 kinetochore complex component [Source:HGNC Symbol;Acc:HGNC:16909]		0.592103	-0.666893	-0.663521
NDRG1	N-myc downstream regulated 1 [Source:HGNC Symbol;Acc:HGNC:7679]		-0.684676	0.661965		-0.324939
NDRG2	NDRG family member 2 [Source:HGNC Symbol;Acc:HGNC:14460]				0.294257
NDUFA1	NADH:ubiquinone oxidoreductase subunit A1 [Source:HGNC Symbol;Acc:HGNC:7683]				-0.277519
NDUFA2	NADH:ubiquinone oxidoreductase subunit A2 [Source:HGNC Symbol;Acc:HGNC:7685]				-0.41636
NDUFA4	NDUFA4 mitochondrial complex associated [Source:HGNC Symbol;Acc:HGNC:7687]			0.600397	-0.403197
NDUFA5	NADH:ubiquinone oxidoreductase subunit A5 [Source:HGNC Symbol;Acc:HGNC:7688]	1.35892		0.947949	-0.315968
NDUFA6	NADH:ubiquinone oxidoreductase subunit A6 [Source:HGNC Symbol;Acc:HGNC:7690]	0.428957			-0.867175
NDUFA7	NADH:ubiquinone oxidoreductase subunit A7 [Source:HGNC Symbol;Acc:HGNC:7691]		0.827708	0.89836
NDUFA9	NADH:ubiquinone oxidoreductase subunit A9 [Source:HGNC Symbol;Acc:HGNC:7693]				-0.498182
NDUFAB1	NADH:ubiquinone oxidoreductase subunit AB1 [Source:HGNC Symbol;Acc:HGNC:7694]	0.450973	0.518835		-0.597456
NDUFAF4	NADH:ubiquinone oxidoreductase complex assembly factor 4 [Source:HGNC Symbol;Acc:HGNC:21034]				-0.360109
NDUFB1	NADH:ubiquinone oxidoreductase subunit B1 [Source:HGNC Symbol;Acc:HGNC:7695]	0.493961		0.430345	-0.267872
NDUFB2	NADH:ubiquinone oxidoreductase subunit B2 [Source:HGNC Symbol;Acc:HGNC:7697]				-0.512725
NDUFB3	NADH:ubiquinone oxidoreductase subunit B3 [Source:HGNC Symbol;Acc:HGNC:7698]	0.721226	0.820795		-0.322272
NDUFB4	NADH:ubiquinone oxidoreductase subunit B4 [Source:HGNC Symbol;Acc:HGNC:7699]	0.426256	0.753752	1.02367	-0.580434
NDUFB5	NADH:ubiquinone oxidoreductase subunit B5 [Source:HGNC Symbol;Acc:HGNC:7700]			0.672331
NDUFB6	NADH:ubiquinone oxidoreductase subunit B6 [Source:HGNC Symbol;Acc:HGNC:7701]	0.384452			-1.12216
NDUFB8	NADH:ubiquinone oxidoreductase subunit B8 [Source:HGNC Symbol;Acc:HGNC:7703]		0.58012
NDUFC1	NADH:ubiquinone oxidoreductase subunit C1 [Source:HGNC Symbol;Acc:HGNC:7705]	0.472518			-0.266498
NDUFC2	NADH:ubiquinone oxidoreductase subunit C2 [Source:HGNC Symbol;Acc:HGNC:7706]	0.933013		0.723048	-0.856372
NDUFS2	NADH:ubiquinone oxidoreductase core subunit S2 [Source:HGNC Symbol;Acc:HGNC:7708]	1.62292	2.35726	1.66434
NDUFS6	NADH:ubiquinone oxidoreductase subunit S6 [Source:HGNC Symbol;Acc:HGNC:7713]	0.384187		0.505189	-0.549706
NDUFS7	NADH:ubiquinone oxidoreductase core subunit S7 [Source:HGNC Symbol;Acc:HGNC:7714]			0.620157
NDUFS8	NADH:ubiquinone oxidoreductase core subunit S8 [Source:HGNC Symbol;Acc:HGNC:7715]		0.626891	0.409774
NDUFV2	NADH:ubiquinone oxidoreductase core subunit V2 [Source:HGNC Symbol;Acc:HGNC:7717]	0.561043	0.53701
NEDD4	NEDD4 E3 ubiquitin protein ligase [Source:HGNC Symbol;Acc:HGNC:7727]		-1.50986
NEFH	neurofilament heavy chain [Source:HGNC Symbol;Acc:HGNC:7737]		0.526928
NEK2	NIMA related kinase 2 [Source:HGNC Symbol;Acc:HGNC:7745]			-0.976094	-0.559603
NEK7	NIMA related kinase 7 [Source:HGNC Symbol;Acc:HGNC:13386]	0.463647
NELFB	negative elongation factor complex member B [Source:HGNC Symbol;Acc:HGNC:24324]		0.582347
NELFCD	negative elongation factor complex member C/D [Source:HGNC Symbol;Acc:HGNC:15934]		1.73456
NET1	neuroepithelial cell transforming 1 [Source:HGNC Symbol;Acc:HGNC:14592]				-0.25965
NF2	neurofibromin 2 [Source:HGNC Symbol;Acc:HGNC:7773]		0.877373		-0.375232
NFE2	nuclear factor, erythroid 2 [Source:HGNC Symbol;Acc:HGNC:7780]	0.57607
NFE2L1	nuclear factor, erythroid 2 like 1 [Source:HGNC Symbol;Acc:HGNC:7781]	0.529701
NFIB	nuclear factor I B [Source:HGNC Symbol;Acc:HGNC:7785]		-1.67563	-0.608484
NFIL3	nuclear factor, interleukin 3 regulated [Source:HGNC Symbol;Acc:HGNC:7787]	0.253682	-0.477916
NFKB1	nuclear factor kappa B subunit 1 [Source:HGNC Symbol;Acc:HGNC:7794]		-0.297421	-0.667149		-0.667919
NFKBIA	NFKB inhibitor alpha [Source:HGNC Symbol;Acc:HGNC:7797]		-0.540787
NFKBIB	NFKB inhibitor beta [Source:HGNC Symbol;Acc:HGNC:7798]	0.860313
NFS1	NFS1 cysteine desulfurase [Source:HGNC Symbol;Acc:HGNC:15910]	0.743969
NFX1	nuclear transcription factor, X-box binding 1 [Source:HGNC Symbol;Acc:HGNC:7803]		1.24897
NFYC	nuclear transcription factor Y subunit gamma [Source:HGNC Symbol;Acc:HGNC:7806]	0.455476
NHP2	NHP2 ribonucleoprotein [Source:HGNC Symbol;Acc:HGNC:14377]	0.41652	0.420371		-0.38136
NIBAN1	niban apoptosis regulator 1 [Source:HGNC Symbol;Acc:HGNC:16784]		-0.63208
NIN	ninein [Source:HGNC Symbol;Acc:HGNC:14906]	0.636317	0.588401
NIPBL	NIPBL cohesin loading factor [Source:HGNC Symbol;Acc:HGNC:28862]		-0.934363	-1.30595
NKIRAS1	NFKB inhibitor interacting Ras like 1 [Source:HGNC Symbol;Acc:HGNC:17899]				-0.421101
NME1	NME/NM23 nucleoside diphosphate kinase 1 [Source:HGNC Symbol;Acc:HGNC:7849]				-0.60758
NME3	NME/NM23 nucleoside diphosphate kinase 3 [Source:HGNC Symbol;Acc:HGNC:7851]		0.744256
NME4	NME/NM23 nucleoside diphosphate kinase 4 [Source:HGNC Symbol;Acc:HGNC:7852]		0.815701
NMT1	N-myristoyltransferase 1 [Source:HGNC Symbol;Acc:HGNC:7857]	0.384176			-0.455604
NNMT	nicotinamide N-methyltransferase [Source:HGNC Symbol;Acc:HGNC:7861]		-0.485035			-0.332981
NOCT	nocturnin [Source:HGNC Symbol;Acc:HGNC:14254]			1.25196
NOD1	nucleotide binding oligomerization domain containing 1 [Source:HGNC Symbol;Acc:HGNC:16390]	0.785278
NOG	noggin [Source:HGNC Symbol;Acc:HGNC:7866]		-0.625287
NOL3	nucleolar protein 3 [Source:HGNC Symbol;Acc:HGNC:7869]	0.414606
NOL8	nucleolar protein 8 [Source:HGNC Symbol;Acc:HGNC:23387]		-0.549972
NOLC1	nucleolar and coiled-body phosphoprotein 1 [Source:HGNC Symbol;Acc:HGNC:15608]	0.85568	1.19232		-0.454082
NOP14	NOP14 nucleolar protein [Source:HGNC Symbol;Acc:HGNC:16821]	0.538855
NOP2	NOP2 nucleolar protein [Source:HGNC Symbol;Acc:HGNC:7867]		0.511835
NOP56	NOP56 ribonucleoprotein [Source:HGNC Symbol;Acc:HGNC:15911]				-0.398732
NOTCH1	notch receptor 1 [Source:HGNC Symbol;Acc:HGNC:7881]		-0.89859
NOTCH2	notch receptor 2 [Source:HGNC Symbol;Acc:HGNC:7882]			-0.906054	-0.715243	-0.225534
NPC1	NPC intracellular cholesterol transporter 1 [Source:HGNC Symbol;Acc:HGNC:7897]				0.27472
NPHS1	NPHS1 adhesion molecule, nephrin [Source:HGNC Symbol;Acc:HGNC:7908]				1.05822
NPM1	nucleophosmin 1 [Source:HGNC Symbol;Acc:HGNC:7910]	0.254347			-0.467592
NQO1	NAD(P)H quinone dehydrogenase 1 [Source:HGNC Symbol;Acc:HGNC:2874]	0.375118
NR1D2	nuclear receptor subfamily 1 group D member 2 [Source:HGNC Symbol;Acc:HGNC:7963]		-0.902217	-1.29801
NR3C1	nuclear receptor subfamily 3 group C member 1 [Source:HGNC Symbol;Acc:HGNC:7978]		-0.395435	-1.60763
NR4A1	nuclear receptor subfamily 4 group A member 1 [Source:HGNC Symbol;Acc:HGNC:7980]		-0.517522
NR4A2	nuclear receptor subfamily 4 group A member 2 [Source:HGNC Symbol;Acc:HGNC:7981]					-0.27335
NR4A3	nuclear receptor subfamily 4 group A member 3 [Source:HGNC Symbol;Acc:HGNC:7982]		-1.04084			-0.269581
NR6A1	nuclear receptor subfamily 6 group A member 1 [Source:HGNC Symbol;Acc:HGNC:7985]	-0.637302			0.64189
NSD2	nuclear receptor binding SET domain protein 2 [Source:HGNC Symbol;Acc:HGNC:12766]		0.995233	-0.884329	-0.467992
NSDHL	NAD(P) dependent steroid dehydrogenase-like [Source:HGNC Symbol;Acc:HGNC:13398]	0.462774		0.850819	-0.531344
NT5E	5'-nucleotidase ecto [Source:HGNC Symbol;Acc:HGNC:8021]	0.280579
NTF3	neurotrophin 3 [Source:HGNC Symbol;Acc:HGNC:8023]	-0.300951
NTM	neurotrimin [Source:HGNC Symbol;Acc:HGNC:17941]					-0.534637
NUDT19	nudix hydrolase 19 [Source:HGNC Symbol;Acc:HGNC:32036]					-0.52655
NUDT21	nudix hydrolase 21 [Source:HGNC Symbol;Acc:HGNC:13870]			-2.54002	-0.403981
NUDT9	nudix hydrolase 9 [Source:HGNC Symbol;Acc:HGNC:8056]		1.11333		-0.17164
NUP107	nucleoporin 107 [Source:HGNC Symbol;Acc:HGNC:29914]	0.564174		-1.39295	-0.820661
NUP153	nucleoporin 153 [Source:HGNC Symbol;Acc:HGNC:8062]			-0.65919
NUP205	nucleoporin 205 [Source:HGNC Symbol;Acc:HGNC:18658]	0.663825	0.660174		-0.413521
NUP50	nucleoporin 50 [Source:HGNC Symbol;Acc:HGNC:8065]			-0.540636	-0.353421
NUP98	nucleoporin 98 and 96 precursor [Source:HGNC Symbol;Acc:HGNC:8068]	0.345804		-0.483298
NUPR1	nuclear protein 1, transcriptional regulator [Source:HGNC Symbol;Acc:HGNC:29990]		-0.480792
NUSAP1	nucleolar and spindle associated protein 1 [Source:HGNC Symbol;Acc:HGNC:18538]	0.241325	0.666172	-0.960042	-0.546704
OAT	ornithine aminotransferase [Source:HGNC Symbol;Acc:HGNC:8091]	0.525629
OAZ3	ornithine decarboxylase antizyme 3 [Source:HGNC Symbol;Acc:HGNC:8097]		0.522587		-0.385583
OCEL1	occludin/ELL domain containing 1 [Source:HGNC Symbol;Acc:HGNC:26221]			1.08038	0.366455
ODC1	ornithine decarboxylase 1 [Source:HGNC Symbol;Acc:HGNC:8109]	0.711007	0.442253
ODF2	outer dense fiber of sperm tails 2 [Source:HGNC Symbol;Acc:HGNC:8114]	0.409549	0.79052
OGDH	oxoglutarate dehydrogenase [Source:HGNC Symbol;Acc:HGNC:8124]		1.29216	0.636294
OPA1	OPA1 mitochondrial dynamin like GTPase [Source:HGNC Symbol;Acc:HGNC:8140]	1.05758
OPHN1	oligophrenin 1 [Source:HGNC Symbol;Acc:HGNC:8148]		0.565253
OPTN	optineurin [Source:HGNC Symbol;Acc:HGNC:17142]		-0.786673
ORC2	origin recognition complex subunit 2 [Source:HGNC Symbol;Acc:HGNC:8488]	0.500062		-1.17375	-0.573495
ORC5	origin recognition complex subunit 5 [Source:HGNC Symbol;Acc:HGNC:8491]	0.243288		-0.732591
ORC6	origin recognition complex subunit 6 [Source:HGNC Symbol;Acc:HGNC:17151]		0.457211	-1.58485	-0.422553
OSGIN1	oxidative stress induced growth inhibitor 1 [Source:HGNC Symbol;Acc:HGNC:30093]				0.395344
OXA1L	OXA1L mitochondrial inner membrane protein [Source:HGNC Symbol;Acc:HGNC:8526]			0.44282
OXSR1	oxidative stress responsive kinase 1 [Source:HGNC Symbol;Acc:HGNC:8508]				-0.512335
OXT	oxytocin/neurophysin I prepropeptide [Source:HGNC Symbol;Acc:HGNC:8528]	-0.395418
P2RX4	purinergic receptor P2X 4 [Source:HGNC Symbol;Acc:HGNC:8535]	0.267478
P2RX6	purinergic receptor P2X 6 [Source:HGNC Symbol;Acc:HGNC:8538]	-0.277369
P3H1	prolyl 3-hydroxylase 1 [Source:HGNC Symbol;Acc:HGNC:19316]					-0.314201
P4HA1	prolyl 4-hydroxylase subunit alpha 1 [Source:HGNC Symbol;Acc:HGNC:8546]					-0.443467
P4HA2	prolyl 4-hydroxylase subunit alpha 2 [Source:HGNC Symbol;Acc:HGNC:8547]	0.467775		2.12086	0.643534
PA2G4	proliferation-associated 2G4 [Source:HGNC Symbol;Acc:HGNC:8550]	0.560577	1.34554
PABPC1	poly(A) binding protein cytoplasmic 1 [Source:HGNC Symbol;Acc:HGNC:8554]	0.433441
PABPC4	poly(A) binding protein cytoplasmic 4 [Source:HGNC Symbol;Acc:HGNC:8557]		0.484216
PAFAH1B1	platelet activating factor acetylhydrolase 1b regulatory subunit 1 [Source:HGNC Symbol;Acc:HGNC:8574]	1.31028
PAICS	phosphoribosylaminoimidazole carboxylase and phosphoribosylaminoimidazolesuccinocarboxamide synthase [Source:HGNC Symbol;Acc:HGNC:8587]	0.626906	0.680723
PAIP1	poly(A) binding protein interacting protein 1 [Source:HGNC Symbol;Acc:HGNC:16945]	0.45652
PAK1	p21 (RAC1) activated kinase 1 [Source:HGNC Symbol;Acc:HGNC:8590]	0.515464
PAK4	p21 (RAC1) activated kinase 4 [Source:HGNC Symbol;Acc:HGNC:16059]		0.874621
PAM	peptidylglycine alpha-amidating monooxygenase [Source:HGNC Symbol;Acc:HGNC:8596]					-0.31401
PAOX	polyamine oxidase [Source:HGNC Symbol;Acc:HGNC:20837]				0.425217
PARP2	poly(ADP-ribose) polymerase 2 [Source:HGNC Symbol;Acc:HGNC:272]		2.12231
PBK	PDZ binding kinase [Source:HGNC Symbol;Acc:HGNC:18282]	0.213795	0.586065	-0.615037	-0.688226
PC	pyruvate carboxylase [Source:HGNC Symbol;Acc:HGNC:8636]	0.306263		1.91854	0.381467
PCM1	pericentriolar material 1 [Source:HGNC Symbol;Acc:HGNC:8727]				-0.24907
PCNA	proliferating cell nuclear antigen [Source:HGNC Symbol;Acc:HGNC:8729]	0.493571	0.469506	-0.946817	-0.390559
PCNT	pericentrin [Source:HGNC Symbol;Acc:HGNC:16068]		0.838974		-0.286926
PCOLCE	procollagen C-endopeptidase enhancer [Source:HGNC Symbol;Acc:HGNC:8738]			1.93403	0.409291
PCP4	Purkinje cell protein 4 [Source:HGNC Symbol;Acc:HGNC:8742]			-0.802993
PDAP1	PDGFA associated protein 1 [Source:HGNC Symbol;Acc:HGNC:14634]				-0.432882
PDCD1	programmed cell death 1 [Source:HGNC Symbol;Acc:HGNC:8760]	-0.417591			0.743105
PDE4B	phosphodiesterase 4B [Source:HGNC Symbol;Acc:HGNC:8781]		1.19122
PDE4DIP	phosphodiesterase 4D interacting protein [Source:HGNC Symbol;Acc:HGNC:15580]			0.931319
PDGFA	platelet derived growth factor subunit A [Source:HGNC Symbol;Acc:HGNC:8799]		-1.71624			-0.682609
PDHA1	pyruvate dehydrogenase E1 subunit alpha 1 [Source:HGNC Symbol;Acc:HGNC:8806]	0.695039	0.628407		-0.689604
PDHB	pyruvate dehydrogenase E1 subunit beta [Source:HGNC Symbol;Acc:HGNC:8808]	0.619272		0.859584	-0.547501
PDHX	pyruvate dehydrogenase complex component X [Source:HGNC Symbol;Acc:HGNC:21350]	0.40434
PDIA5	protein disulfide isomerase family A member 5 [Source:HGNC Symbol;Acc:HGNC:24811]	0.633098	0.941881
PDK1	pyruvate dehydrogenase kinase 1 [Source:HGNC Symbol;Acc:HGNC:8809]		0.484942
PDK3	pyruvate dehydrogenase kinase 3 [Source:HGNC Symbol;Acc:HGNC:8811]			1.07898
PDK4	pyruvate dehydrogenase kinase 4 [Source:HGNC Symbol;Acc:HGNC:8812]				0.442132
PDLIM1	PDZ and LIM domain 1 [Source:HGNC Symbol;Acc:HGNC:2067]	0.286265		0.795047
PDLIM5	PDZ and LIM domain 5 [Source:HGNC Symbol;Acc:HGNC:17468]	0.735309			-0.566841
PDLIM7	PDZ and LIM domain 7 [Source:HGNC Symbol;Acc:HGNC:22958]			0.858553	0.366286
PDP1	pyruvate dehydrogenase phosphatase catalytic subunit 1 [Source:HGNC Symbol;Acc:HGNC:9279]				-0.686174
PDS5B	PDS5 cohesin associated factor B [Source:HGNC Symbol;Acc:HGNC:20418]			-1.3004
PEBP1	phosphatidylethanolamine binding protein 1 [Source:HGNC Symbol;Acc:HGNC:8630]				-0.704314
PEF1	penta-EF-hand domain containing 1 [Source:HGNC Symbol;Acc:HGNC:30009]				0.224122
PEMT	phosphatidylethanolamine N-methyltransferase [Source:HGNC Symbol;Acc:HGNC:8830]	0.438863
PENK	proenkephalin [Source:HGNC Symbol;Acc:HGNC:8831]	0.512697
PER1	period circadian regulator 1 [Source:HGNC Symbol;Acc:HGNC:8845]		-0.788979			-0.271372
PERP	p53 apoptosis effector related to PMP22 [Source:HGNC Symbol;Acc:HGNC:17637]		-0.470718
PES1	pescadillo ribosomal biogenesis factor 1 [Source:HGNC Symbol;Acc:HGNC:8848]	0.280484	0.950466
PEX1	peroxisomal biogenesis factor 1 [Source:HGNC Symbol;Acc:HGNC:8850]		-1.17305
PEX11A	peroxisomal biogenesis factor 11 alpha [Source:HGNC Symbol;Acc:HGNC:8852]				0.354779
PEX11B	peroxisomal biogenesis factor 11 beta [Source:HGNC Symbol;Acc:HGNC:8853]					-0.351306
PEX11G	peroxisomal biogenesis factor 11 gamma [Source:HGNC Symbol;Acc:HGNC:20208]				0.304326
PEX13	peroxisomal biogenesis factor 13 [Source:HGNC Symbol;Acc:HGNC:8855]		-0.536393
PEX14	peroxisomal biogenesis factor 14 [Source:HGNC Symbol;Acc:HGNC:8856]	0.491535			-0.667908
PEX16	peroxisomal biogenesis factor 16 [Source:HGNC Symbol;Acc:HGNC:8857]		-0.589814		0.21449
PEX7	peroxisomal biogenesis factor 7 [Source:HGNC Symbol;Acc:HGNC:8860]				0.282189
PFKL	phosphofructokinase, liver type [Source:HGNC Symbol;Acc:HGNC:8876]	0.610168		1.58466
PFKP	phosphofructokinase, platelet [Source:HGNC Symbol;Acc:HGNC:8878]	0.345448
PFN2	profilin 2 [Source:HGNC Symbol;Acc:HGNC:8882]					-0.453907
PGAM1	phosphoglycerate mutase 1 [Source:HGNC Symbol;Acc:HGNC:8888]	0.572521		1.48062
PGAM2	phosphoglycerate mutase 2 [Source:HGNC Symbol;Acc:HGNC:8889]				0.359643
PGD	phosphogluconate dehydrogenase [Source:HGNC Symbol;Acc:HGNC:8891]	0.77289			0.383072
PGK1	phosphoglycerate kinase 1 [Source:HGNC Symbol;Acc:HGNC:8896]		0.446767	1.19374		-0.357665
PGLS	6-phosphogluconolactonase [Source:HGNC Symbol;Acc:HGNC:8903]	0.30756		0.928989
PGM1	phosphoglucomutase 1 [Source:HGNC Symbol;Acc:HGNC:8905]			0.564184		-0.294854
PGM2	phosphoglucomutase 2 [Source:HGNC Symbol;Acc:HGNC:8906]	0.926757
PGRMC1	progesterone receptor membrane component 1 [Source:HGNC Symbol;Acc:HGNC:16090]	1.50936
PGS1	phosphatidylglycerophosphate synthase 1 [Source:HGNC Symbol;Acc:HGNC:30029]		0.695192
PHB	prohibitin [Source:HGNC Symbol;Acc:HGNC:8912]	0.425184	0.621473
PHF3	PHD finger protein 3 [Source:HGNC Symbol;Acc:HGNC:8921]			-0.710888
PHF5A	PHD finger protein 5A [Source:HGNC Symbol;Acc:HGNC:18000]			-1.93335	-0.359515
PHKA2	phosphorylase kinase regulatory subunit alpha 2 [Source:HGNC Symbol;Acc:HGNC:8926]			0.730168
PHKG1	phosphorylase kinase catalytic subunit gamma 1 [Source:HGNC Symbol;Acc:HGNC:8930]			0.731551		-0.362428
PHKG2	phosphorylase kinase catalytic subunit gamma 2 [Source:HGNC Symbol;Acc:HGNC:8931]		0.678341
PHLDA3	pleckstrin homology like domain family A member 3 [Source:HGNC Symbol;Acc:HGNC:8934]		-0.968426		0.461954
PHLDB1	pleckstrin homology like domain family B member 1 [Source:HGNC Symbol;Acc:HGNC:23697]	0.763268
PHTF2	putative homeodomain transcription factor 2 [Source:HGNC Symbol;Acc:HGNC:13411]	0.754336
PHYH	phytanoyl-CoA 2-hydroxylase [Source:HGNC Symbol;Acc:HGNC:8940]				-0.711217
PICALM	phosphatidylinositol binding clathrin assembly protein [Source:HGNC Symbol;Acc:HGNC:15514]	0.607764
PICK1	protein interacting with PRKCA 1 [Source:HGNC Symbol;Acc:HGNC:9394]			0.8783
PIF1	PIF1 5'-to-3' DNA helicase [Source:HGNC Symbol;Acc:HGNC:26220]		1.45473		-0.760825
PIGQ	phosphatidylinositol glycan anchor biosynthesis class Q [Source:HGNC Symbol;Acc:HGNC:14135]	0.86856		3.35892
PIK3R3	phosphoinositide-3-kinase regulatory subunit 3 [Source:HGNC Symbol;Acc:HGNC:8981]	0.582295	0.529401
PIM3	Pim-3 proto-oncogene, serine/threonine kinase [Source:HGNC Symbol;Acc:HGNC:19310]				-0.30875
PITX2	paired like homeodomain 2 [Source:HGNC Symbol;Acc:HGNC:9005]	0.475701
PKM	pyruvate kinase M1/2 [Source:HGNC Symbol;Acc:HGNC:9021]			0.983297
PLAT	plasminogen activator, tissue type [Source:HGNC Symbol;Acc:HGNC:9051]	0.56992
PLAU	plasminogen activator, urokinase [Source:HGNC Symbol;Acc:HGNC:9052]			2.62134
PLCB4	phospholipase C beta 4 [Source:HGNC Symbol;Acc:HGNC:9059]		-0.568137
PLIN2	perilipin 2 [Source:HGNC Symbol;Acc:HGNC:248]				-0.373759
PLK1	polo like kinase 1 [Source:HGNC Symbol;Acc:HGNC:9077]		0.659531	-0.427742
PLK2	polo like kinase 2 [Source:HGNC Symbol;Acc:HGNC:19699]					-0.264688
PLK4	polo like kinase 4 [Source:HGNC Symbol;Acc:HGNC:11397]			-2.58166	-0.445616
PLOD1	procollagen-lysine,2-oxoglutarate 5-dioxygenase 1 [Source:HGNC Symbol;Acc:HGNC:9081]	0.487173		1.62607	1.1227
PLOD2	procollagen-lysine,2-oxoglutarate 5-dioxygenase 2 [Source:HGNC Symbol;Acc:HGNC:9082]		-0.537787			-0.303022
PLOD3	procollagen-lysine,2-oxoglutarate 5-dioxygenase 3 [Source:HGNC Symbol;Acc:HGNC:9083]			2.24369	0.236799
PLPP3	phospholipid phosphatase 3 [Source:HGNC Symbol;Acc:HGNC:9229]			-1.25751		-0.249135
PLSCR1	phospholipid scramblase 1 [Source:HGNC Symbol;Acc:HGNC:9092]		-0.51562
PLXNB2	plexin B2 [Source:HGNC Symbol;Acc:HGNC:9104]			2.00151	0.973491
PMEPA1	prostate transmembrane protein, androgen induced 1 [Source:HGNC Symbol;Acc:HGNC:14107]		-0.760155		0.570361
PML	PML nuclear body scaffold [Source:HGNC Symbol;Acc:HGNC:9113]	0.557694
PMP22	peripheral myelin protein 22 [Source:HGNC Symbol;Acc:HGNC:9118]		-1.11476
PMPCA	peptidase, mitochondrial processing subunit alpha [Source:HGNC Symbol;Acc:HGNC:18667]	0.537893		0.796512
PMS2	PMS1 homolog 2, mismatch repair system component [Source:HGNC Symbol;Acc:HGNC:9122]			-1.26858
PNN	pinin, desmosome associated protein [Source:HGNC Symbol;Acc:HGNC:9162]	0.461216			-0.709029
PNO1	partner of NOB1 homolog [Source:HGNC Symbol;Acc:HGNC:32790]				-0.340885
PNP	purine nucleoside phosphorylase [Source:HGNC Symbol;Acc:HGNC:7892]	0.63851			-0.254063
PNPLA8	patatin like phospholipase domain containing 8 [Source:HGNC Symbol;Acc:HGNC:28900]		-0.970149
PNRC1	proline rich nuclear receptor coactivator 1 [Source:HGNC Symbol;Acc:HGNC:17278]		-0.784511			-0.254632
POLA1	DNA polymerase alpha 1, catalytic subunit [Source:HGNC Symbol;Acc:HGNC:9173]				-0.378138
POLA2	DNA polymerase alpha 2, accessory subunit [Source:HGNC Symbol;Acc:HGNC:30073]	0.252261	0.877701
POLD1	DNA polymerase delta 1, catalytic subunit [Source:HGNC Symbol;Acc:HGNC:9175]	0.510753	1.42934		-0.732214
POLD2	DNA polymerase delta 2, accessory subunit [Source:HGNC Symbol;Acc:HGNC:9176]	1.09997	1.49612
POLD3	DNA polymerase delta 3, accessory subunit [Source:HGNC Symbol;Acc:HGNC:20932]			-1.38127	-0.326797
POLE	DNA polymerase epsilon, catalytic subunit [Source:HGNC Symbol;Acc:HGNC:9177]	0.804506	1.19828		-0.22585
POLE3	DNA polymerase epsilon 3, accessory subunit [Source:HGNC Symbol;Acc:HGNC:13546]	0.40804	0.474806
POLE4	DNA polymerase epsilon 4, accessory subunit [Source:HGNC Symbol;Acc:HGNC:18755]				-0.572775
POLH	DNA polymerase eta [Source:HGNC Symbol;Acc:HGNC:9181]				-0.295024
POLL	DNA polymerase lambda [Source:HGNC Symbol;Acc:HGNC:9184]		0.697951
POLQ	DNA polymerase theta [Source:HGNC Symbol;Acc:HGNC:9186]	0.231869	0.667454	-1.18238	-0.56585
POLR1C	RNA polymerase I and III subunit C [Source:HGNC Symbol;Acc:HGNC:20194]		1.09655
POLR2A	RNA polymerase II subunit A [Source:HGNC Symbol;Acc:HGNC:9187]				-0.371129
POLR2D	RNA polymerase II subunit D [Source:HGNC Symbol;Acc:HGNC:9191]		1.139		-0.189221
POLR2E	RNA polymerase II, I and III subunit E [Source:HGNC Symbol;Acc:HGNC:9192]				-0.410577
POLR2F	RNA polymerase II, I and III subunit F [Source:HGNC Symbol;Acc:HGNC:9193]				-0.325517
POLR2G	RNA polymerase II subunit G [Source:HGNC Symbol;Acc:HGNC:9194]		0.744852		-0.199075
POLR3C	RNA polymerase III subunit C [Source:HGNC Symbol;Acc:HGNC:30076]				-0.354502
POLR3G	RNA polymerase III subunit G [Source:HGNC Symbol;Acc:HGNC:30075]				-0.593203
POLR3GL	RNA polymerase III subunit GL [Source:HGNC Symbol;Acc:HGNC:28466]		0.701075		-0.18648
POMC	proopiomelanocortin [Source:HGNC Symbol;Acc:HGNC:9201]				-0.310106
POP4	POP4 homolog, ribonuclease P/MRP subunit [Source:HGNC Symbol;Acc:HGNC:30081]	0.671886
POP7	POP7 homolog, ribonuclease P/MRP subunit [Source:HGNC Symbol;Acc:HGNC:19949]	0.411017	0.724239		-0.556756
POR	cytochrome p450 oxidoreductase [Source:HGNC Symbol;Acc:HGNC:9208]			0.623691	0.329419
POSTN	periostin [Source:HGNC Symbol;Acc:HGNC:16953]		-0.667195
PPA1	inorganic pyrophosphatase 1 [Source:HGNC Symbol;Acc:HGNC:9226]	0.472221
PPARD	peroxisome proliferator activated receptor delta [Source:HGNC Symbol;Acc:HGNC:9235]				0.618015
PPARG	peroxisome proliferator activated receptor gamma [Source:HGNC Symbol;Acc:HGNC:9236]	0.385669
PPFIA4	PTPRF interacting protein alpha 4 [Source:HGNC Symbol;Acc:HGNC:9248]				0.331987
PPIA	peptidylprolyl isomerase A [Source:HGNC Symbol;Acc:HGNC:9253]	0.419984	0.523663	1.49601	-0.502202
PPIB	peptidylprolyl isomerase B [Source:HGNC Symbol;Acc:HGNC:9255]		-0.402998			-0.715731
PPM1A	protein phosphatase, Mg2+/Mn2+ dependent 1A [Source:HGNC Symbol;Acc:HGNC:9275]		-1.64072	-1.53461
PPM1B	protein phosphatase, Mg2+/Mn2+ dependent 1B [Source:HGNC Symbol;Acc:HGNC:9276]	0.906523			-0.313809
PPM1D	protein phosphatase, Mg2+/Mn2+ dependent 1D [Source:HGNC Symbol;Acc:HGNC:9277]			-0.804728
PPM1G	protein phosphatase, Mg2+/Mn2+ dependent 1G [Source:HGNC Symbol;Acc:HGNC:9278]	0.892984	1.02272
PPP1CA	protein phosphatase 1 catalytic subunit alpha [Source:HGNC Symbol;Acc:HGNC:9281]	0.340331	0.932965
PPP1R15A	protein phosphatase 1 regulatory subunit 15A [Source:HGNC Symbol;Acc:HGNC:14375]		-0.562785	-0.552001		-0.574785
PPP1R8	protein phosphatase 1 regulatory subunit 8 [Source:HGNC Symbol;Acc:HGNC:9296]	0.254684		-1.15041
PPP2R1B	protein phosphatase 2 scaffold subunit Abeta [Source:HGNC Symbol;Acc:HGNC:9303]	0.493507
PPP2R5B	protein phosphatase 2 regulatory subunit B'beta [Source:HGNC Symbol;Acc:HGNC:9310]	1.15548
PPT1	palmitoyl-protein thioesterase 1 [Source:HGNC Symbol;Acc:HGNC:9325]	0.965676
PRC1	protein regulator of cytokinesis 1 [Source:HGNC Symbol;Acc:HGNC:9341]	0.259685	0.662637		-0.59815
PRDM2	PR/SET domain 2 [Source:HGNC Symbol;Acc:HGNC:9347]		-2.64799
PRDX1	peroxiredoxin 1 [Source:HGNC Symbol;Acc:HGNC:9352]	0.532798		0.700299	-0.724199
PRDX2	peroxiredoxin 2 [Source:HGNC Symbol;Acc:HGNC:9353]	0.671326		1.98764
PRDX3	peroxiredoxin 3 [Source:HGNC Symbol;Acc:HGNC:9354]	0.393174	1.02999		-0.459174
PRDX5	peroxiredoxin 5 [Source:HGNC Symbol;Acc:HGNC:9355]			0.556555		-0.245886
PRDX6	peroxiredoxin 6 [Source:HGNC Symbol;Acc:HGNC:16753]	0.580677		0.751978
PREB	prolactin regulatory element binding [Source:HGNC Symbol;Acc:HGNC:9356]	0.363059
PRELID3B	PRELI domain containing 3B [Source:HGNC Symbol;Acc:HGNC:15892]			-2.7896
PRIM1	DNA primase subunit 1 [Source:HGNC Symbol;Acc:HGNC:9369]		0.649968
PRIM2	DNA primase subunit 2 [Source:HGNC Symbol;Acc:HGNC:9370]	0.464993		-1.50011	-0.325432
PRKAA2	protein kinase AMP-activated catalytic subunit alpha 2 [Source:HGNC Symbol;Acc:HGNC:9377]		0.554144
PRKAG1	protein kinase AMP-activated non-catalytic subunit gamma 1 [Source:HGNC Symbol;Acc:HGNC:9385]	1.26634	1.32014
PRKAR2A	protein kinase cAMP-dependent type II regulatory subunit alpha [Source:HGNC Symbol;Acc:HGNC:9391]	0.459938
PRKAR2B	protein kinase cAMP-dependent type II regulatory subunit beta [Source:HGNC Symbol;Acc:HGNC:9392]		-0.566149	-0.598685
PRKCA	protein kinase C alpha [Source:HGNC Symbol;Acc:HGNC:9393]			-0.570155	-0.847119
PRKCE	protein kinase C epsilon [Source:HGNC Symbol;Acc:HGNC:9401]		-0.80035	-1.50678
PRKDC	protein kinase, DNA-activated, catalytic subunit [Source:HGNC Symbol;Acc:HGNC:9413]			-1.50258	-0.36003
PRKN	parkin RBR E3 ubiquitin protein ligase [Source:HGNC Symbol;Acc:HGNC:8607]	-0.885058
PRM2	protamine 2 [Source:HGNC Symbol;Acc:HGNC:9448]				-0.352606
PRMT3	protein arginine methyltransferase 3 [Source:HGNC Symbol;Acc:HGNC:30163]	0.262018
PRMT5	protein arginine methyltransferase 5 [Source:HGNC Symbol;Acc:HGNC:10894]	0.881465	1.68029
PRNP	prion protein [Source:HGNC Symbol;Acc:HGNC:9449]	0.511649		0.759611
PRODH	proline dehydrogenase 1 [Source:HGNC Symbol;Acc:HGNC:9453]	-1.50903
PRPF31	pre-mRNA processing factor 31 [Source:HGNC Symbol;Acc:HGNC:15446]	0.713051	0.464344
PRPF4B	pre-mRNA processing factor 4B [Source:HGNC Symbol;Acc:HGNC:17346]	0.831497			-0.315452
PRPS1	phosphoribosyl pyrophosphate synthetase 1 [Source:HGNC Symbol;Acc:HGNC:9462]	0.484132	0.505788
PRPS2	phosphoribosyl pyrophosphate synthetase 2 [Source:HGNC Symbol;Acc:HGNC:9465]		0.590818
PRRX1	paired related homeobox 1 [Source:HGNC Symbol;Acc:HGNC:9142]			-0.887645
PRSS23	serine protease 23 [Source:HGNC Symbol;Acc:HGNC:14370]			1.0196	0.260184
PSIP1	PC4 and SFRS1 interacting protein 1 [Source:HGNC Symbol;Acc:HGNC:9527]			-0.452678	-0.322104
PSMA1	proteasome 20S subunit alpha 1 [Source:HGNC Symbol;Acc:HGNC:9530]	0.983401	2.8498
PSMA3	proteasome 20S subunit alpha 3 [Source:HGNC Symbol;Acc:HGNC:9532]				-0.481723
PSMA4	proteasome 20S subunit alpha 4 [Source:HGNC Symbol;Acc:HGNC:9533]				-0.458374
PSMA6	proteasome 20S subunit alpha 6 [Source:HGNC Symbol;Acc:HGNC:9535]	0.561855
PSMA7	proteasome 20S subunit alpha 7 [Source:HGNC Symbol;Acc:HGNC:9536]	0.616562	0.927348		-0.270882
PSMB10	proteasome 20S subunit beta 10 [Source:HGNC Symbol;Acc:HGNC:9538]	0.367954
PSMB2	proteasome 20S subunit beta 2 [Source:HGNC Symbol;Acc:HGNC:9539]				-0.468962
PSMB5	proteasome 20S subunit beta 5 [Source:HGNC Symbol;Acc:HGNC:9542]				-0.286102
PSMC2	proteasome 26S subunit, ATPase 2 [Source:HGNC Symbol;Acc:HGNC:9548]	0.370602			-0.455823
PSMC3IP	PSMC3 interacting protein [Source:HGNC Symbol;Acc:HGNC:17928]	0.245901	0.490222		-0.581799
PSMC4	proteasome 26S subunit, ATPase 4 [Source:HGNC Symbol;Acc:HGNC:9551]		0.56784
PSMD1	proteasome 26S subunit, non-ATPase 1 [Source:HGNC Symbol;Acc:HGNC:9554]		0.433639
PSMD12	proteasome 26S subunit, non-ATPase 12 [Source:HGNC Symbol;Acc:HGNC:9557]				-0.963275
PSMD13	proteasome 26S subunit, non-ATPase 13 [Source:HGNC Symbol;Acc:HGNC:9558]	0.817343
PSMD14	proteasome 26S subunit, non-ATPase 14 [Source:HGNC Symbol;Acc:HGNC:16889]	0.474417	0.972826		-0.594867
PSMD3	proteasome 26S subunit, non-ATPase 3 [Source:HGNC Symbol;Acc:HGNC:9560]		0.387254
PSMD7	proteasome 26S subunit, non-ATPase 7 [Source:HGNC Symbol;Acc:HGNC:9565]	0.420955
PSME1	proteasome activator subunit 1 [Source:HGNC Symbol;Acc:HGNC:9568]	0.347196
PSMG1	proteasome assembly chaperone 1 [Source:HGNC Symbol;Acc:HGNC:3043]	0.681894			-0.319149
PTBP2	polypyrimidine tract binding protein 2 [Source:HGNC Symbol;Acc:HGNC:17662]			-1.06509
PTCD3	pentatricopeptide repeat domain 3 [Source:HGNC Symbol;Acc:HGNC:24717]	0.649138
PTCH1	patched 1 [Source:HGNC Symbol;Acc:HGNC:9585]	0.267143
PTGDS	prostaglandin D2 synthase [Source:HGNC Symbol;Acc:HGNC:9592]				0.557525
PTGIS	prostaglandin I2 synthase [Source:HGNC Symbol;Acc:HGNC:9603]			0.741057	0.482049
PTGS2	prostaglandin-endoperoxide synthase 2 [Source:HGNC Symbol;Acc:HGNC:9605]		-0.537651	-0.717058		-0.227849
PTHLH	parathyroid hormone like hormone [Source:HGNC Symbol;Acc:HGNC:9607]				0.509315
PTK2	protein tyrosine kinase 2 [Source:HGNC Symbol;Acc:HGNC:9611]		-1.07664			-0.677201
PTP4A3	protein tyrosine phosphatase 4A3 [Source:HGNC Symbol;Acc:HGNC:9636]			1.44409
PTPN11	protein tyrosine phosphatase non-receptor type 11 [Source:HGNC Symbol;Acc:HGNC:9644]	0.51555
PTPN14	protein tyrosine phosphatase non-receptor type 14 [Source:HGNC Symbol;Acc:HGNC:9647]		-1.06088
PTPRG	protein tyrosine phosphatase receptor type G [Source:HGNC Symbol;Acc:HGNC:9671]	0.62139
PTPRJ	protein tyrosine phosphatase receptor type J [Source:HGNC Symbol;Acc:HGNC:9673]	-0.673234
PTPRM	protein tyrosine phosphatase receptor type M [Source:HGNC Symbol;Acc:HGNC:9675]		-0.35519
PTRH2	peptidyl-tRNA hydrolase 2 [Source:HGNC Symbol;Acc:HGNC:24265]	0.749874
PTS	6-pyruvoyltetrahydropterin synthase [Source:HGNC Symbol;Acc:HGNC:9689]	0.414294
PTTG1	PTTG1 regulator of sister chromatid separation, securin [Source:HGNC Symbol;Acc:HGNC:9690]		0.547406	-1.66586	-0.770141
PTTG3P	pituitary tumor-transforming 3, pseudogene [Source:HGNC Symbol;Acc:HGNC:13422]		0.458672	-1.12014	-0.704646
PTX3	pentraxin 3 [Source:HGNC Symbol;Acc:HGNC:9692]				0.406739	-0.196934
PURA	purine rich element binding protein A [Source:HGNC Symbol;Acc:HGNC:9701]	0.610572	0.919151
PUS1	pseudouridine synthase 1 [Source:HGNC Symbol;Acc:HGNC:15508]	0.539498
PVR	PVR cell adhesion molecule [Source:HGNC Symbol;Acc:HGNC:9705]			1.14248
PWP1	PWP1 homolog, endonuclein [Source:HGNC Symbol;Acc:HGNC:17015]	0.823351	0.951948		-0.272971
PXN	paxillin [Source:HGNC Symbol;Acc:HGNC:9718]	0.802144	1.23909
PYCR1	pyrroline-5-carboxylate reductase 1 [Source:HGNC Symbol;Acc:HGNC:9721]	0.570785			0.442637
QDPR	quinoid dihydropteridine reductase [Source:HGNC Symbol;Acc:HGNC:9752]	0.577056			-0.295011
QSOX1	quiescin sulfhydryl oxidase 1 [Source:HGNC Symbol;Acc:HGNC:9756]	0.821837		1.88323	0.296858
RAB14	RAB14, member RAS oncogene family [Source:HGNC Symbol;Acc:HGNC:16524]	0.429409
RAB1A	RAB1A, member RAS oncogene family [Source:HGNC Symbol;Acc:HGNC:9758]				-0.31349
RAB31	RAB31, member RAS oncogene family [Source:HGNC Symbol;Acc:HGNC:9771]					-0.649022
RAB34	RAB34, member RAS oncogene family [Source:HGNC Symbol;Acc:HGNC:16519]	0.602345
RAB3GAP1	RAB3 GTPase activating protein catalytic subunit 1 [Source:HGNC Symbol;Acc:HGNC:17063]	0.666175
RAB40C	RAB40C, member RAS oncogene family [Source:HGNC Symbol;Acc:HGNC:18285]				0.39919
RAB5A	RAB5A, member RAS oncogene family [Source:HGNC Symbol;Acc:HGNC:9783]	0.90716
RAB9A	RAB9A, member RAS oncogene family [Source:HGNC Symbol;Acc:HGNC:9792]	1.41037
RABEPK	Rab9 effector protein with kelch motifs [Source:HGNC Symbol;Acc:HGNC:16896]				-0.266109
RABGAP1	RAB GTPase activating protein 1 [Source:HGNC Symbol;Acc:HGNC:17155]	0.376196
RABGAP1L	RAB GTPase activating protein 1 like [Source:HGNC Symbol;Acc:HGNC:24663]	0.592502		-1.24352
RABIF	RAB interacting factor [Source:HGNC Symbol;Acc:HGNC:9797]				0.293804
RAC1	Rac family small GTPase 1 [Source:HGNC Symbol;Acc:HGNC:9801]	1.40337
RACK1	receptor for activated C kinase 1 [Source:HGNC Symbol;Acc:HGNC:4399]		0.340002
RAD1	RAD1 checkpoint DNA exonuclease [Source:HGNC Symbol;Acc:HGNC:9806]	0.396345		-0.569606	-0.670611
RAD17	RAD17 checkpoint clamp loader component [Source:HGNC Symbol;Acc:HGNC:9807]				-0.388106
RAD23A	RAD23 homolog A, nucleotide excision repair protein [Source:HGNC Symbol;Acc:HGNC:9812]	0.32799
RAD23B	RAD23 homolog B, nucleotide excision repair protein [Source:HGNC Symbol;Acc:HGNC:9813]	0.46176
RAD50	RAD50 double strand break repair protein [Source:HGNC Symbol;Acc:HGNC:9816]			-0.539058
RAD51	RAD51 recombinase [Source:HGNC Symbol;Acc:HGNC:9817]		0.818318		-0.47454
RAD51AP1	RAD51 associated protein 1 [Source:HGNC Symbol;Acc:HGNC:16956]			-1.91016	-0.597417
RAD51C	RAD51 paralog C [Source:HGNC Symbol;Acc:HGNC:9820]	0.406201			-0.302818
RAD52	RAD52 homolog, DNA repair protein [Source:HGNC Symbol;Acc:HGNC:9824]		0.942394
RAD54L	RAD54 like [Source:HGNC Symbol;Acc:HGNC:9826]	0.322062	0.620369	-0.556013	-0.527423
RALA	RAS like proto-oncogene A [Source:HGNC Symbol;Acc:HGNC:9839]				-0.167651
RALBP1	ralA binding protein 1 [Source:HGNC Symbol;Acc:HGNC:9841]	0.355784
RAN	RAN, member RAS oncogene family [Source:HGNC Symbol;Acc:HGNC:9846]	0.81819	0.945637		-1.44631
RANBP1	RAN binding protein 1 [Source:HGNC Symbol;Acc:HGNC:9847]			-1.02533	-0.550061
RANBP10	RAN binding protein 10 [Source:HGNC Symbol;Acc:HGNC:29285]	0.571888		2.15348
RAP1GDS1	Rap1 GTPase-GDP dissociation stimulator 1 [Source:HGNC Symbol;Acc:HGNC:9859]	0.540631
RARS1	arginyl-tRNA synthetase 1 [Source:HGNC Symbol;Acc:HGNC:9870]	0.391674
RASA2	RAS p21 protein activator 2 [Source:HGNC Symbol;Acc:HGNC:9872]		-0.391832	-0.715153
RASAL2	RAS protein activator like 2 [Source:HGNC Symbol;Acc:HGNC:9874]	0.357991
RBBP7	RB binding protein 7, chromatin remodeling factor [Source:HGNC Symbol;Acc:HGNC:9890]	0.480237
RBCK1	RANBP2-type and C3HC4-type zinc finger containing 1 [Source:HGNC Symbol;Acc:HGNC:15864]	0.575627		1.30695
RBL1	RB transcriptional corepressor like 1 [Source:HGNC Symbol;Acc:HGNC:9893]		0.770824		-0.216279
RBM14	RNA binding motif protein 14 [Source:HGNC Symbol;Acc:HGNC:14219]	0.325453	0.702776		-0.212829
RBM38	RNA binding motif protein 38 [Source:HGNC Symbol;Acc:HGNC:15818]			1.46059
RBM4	RNA binding motif protein 4 [Source:HGNC Symbol;Acc:HGNC:9901]			-1.01328
RBP1	retinol binding protein 1 [Source:HGNC Symbol;Acc:HGNC:9919]				0.853631
RBP4	retinol binding protein 4 [Source:HGNC Symbol;Acc:HGNC:9922]	0.540747			0.271973
RBPMS	RNA binding protein, mRNA processing factor [Source:HGNC Symbol;Acc:HGNC:19097]		-0.73884
RBX1	ring-box 1 [Source:HGNC Symbol;Acc:HGNC:9928]				-0.740672
RCAN1	regulator of calcineurin 1 [Source:HGNC Symbol;Acc:HGNC:3040]					-0.270261
RCHY1	ring finger and CHY zinc finger domain containing 1 [Source:HGNC Symbol;Acc:HGNC:17479]		-0.539017
RCL1	RNA terminal phosphate cyclase like 1 [Source:HGNC Symbol;Acc:HGNC:17687]				0.481535
REEP1	receptor accessory protein 1 [Source:HGNC Symbol;Acc:HGNC:25786]				0.774703
REL	REL proto-oncogene, NF-kB subunit [Source:HGNC Symbol;Acc:HGNC:9954]					-0.316529
RELA	RELA proto-oncogene, NF-kB subunit [Source:HGNC Symbol;Acc:HGNC:9955]	0.464039
RELB	RELB proto-oncogene, NF-kB subunit [Source:HGNC Symbol;Acc:HGNC:9956]		-0.795537
RETSAT	retinol saturase [Source:HGNC Symbol;Acc:HGNC:25991]			1.00409	-0.658105	-0.815804
RFC1	replication factor C subunit 1 [Source:HGNC Symbol;Acc:HGNC:9969]			-0.840505	-0.844316
RFC2	replication factor C subunit 2 [Source:HGNC Symbol;Acc:HGNC:9970]	0.892737	1.07302		-0.178086
RFC3	replication factor C subunit 3 [Source:HGNC Symbol;Acc:HGNC:9971]			-0.80654	-0.604707
RFC4	replication factor C subunit 4 [Source:HGNC Symbol;Acc:HGNC:9972]	0.493699	0.523492		-0.459897
RFC5	replication factor C subunit 5 [Source:HGNC Symbol;Acc:HGNC:9973]				-0.318239
RGS16	regulator of G protein signaling 16 [Source:HGNC Symbol;Acc:HGNC:9997]	0.257392
RGS4	regulator of G protein signaling 4 [Source:HGNC Symbol;Acc:HGNC:10000]			-0.873832
RHOB	ras homolog family member B [Source:HGNC Symbol;Acc:HGNC:668]				0.306588	-0.327468
RHOF	ras homolog family member F, filopodia associated [Source:HGNC Symbol;Acc:HGNC:15703]		0.98339
RHOT1	ras homolog family member T1 [Source:HGNC Symbol;Acc:HGNC:21168]			0.747768	-0.355491
RHOT2	ras homolog family member T2 [Source:HGNC Symbol;Acc:HGNC:21169]	0.632273	1.61204	1.18608	-0.580317
RIOK3	RIO kinase 3 [Source:HGNC Symbol;Acc:HGNC:11451]				-0.270029
RIPK1	receptor interacting serine/threonine kinase 1 [Source:HGNC Symbol;Acc:HGNC:10019]	0.684111
RIPK2	receptor interacting serine/threonine kinase 2 [Source:HGNC Symbol;Acc:HGNC:10020]					-0.429353
RIT1	Ras like without CAAX 1 [Source:HGNC Symbol;Acc:HGNC:10023]				-0.294864
RNASEH2A	ribonuclease H2 subunit A [Source:HGNC Symbol;Acc:HGNC:18518]	0.292605	0.665005	-0.555698	-0.449933
RND3	Rho family GTPase 3 [Source:HGNC Symbol;Acc:HGNC:671]		-0.440957	-1.39595
RNF11	ring finger protein 11 [Source:HGNC Symbol;Acc:HGNC:10056]	1.26478
RNF123	ring finger protein 123 [Source:HGNC Symbol;Acc:HGNC:21148]	0.923033		2.02698
RNF19A	ring finger protein 19A, RBR E3 ubiquitin protein ligase [Source:HGNC Symbol;Acc:HGNC:13432]				0.728566
RNF19B	ring finger protein 19B [Source:HGNC Symbol;Acc:HGNC:26886]		-0.567963			-0.262595
RNH1	ribonuclease/angiogenin inhibitor 1 [Source:HGNC Symbol;Acc:HGNC:10074]	0.807215
RNPS1	RNA binding protein with serine rich domain 1 [Source:HGNC Symbol;Acc:HGNC:10080]		0.40388
RORA	RAR related orphan receptor A [Source:HGNC Symbol;Acc:HGNC:10258]					-1.21129
RPA1	replication protein A1 [Source:HGNC Symbol;Acc:HGNC:10289]	0.823123
RPA2	replication protein A2 [Source:HGNC Symbol;Acc:HGNC:10290]	0.550504	0.784356		-0.187094
RPA3	replication protein A3 [Source:HGNC Symbol;Acc:HGNC:10291]	0.298951	0.892242		-0.527034
RPL18	ribosomal protein L18 [Source:HGNC Symbol;Acc:HGNC:10310]				-0.258732
RPL6	ribosomal protein L6 [Source:HGNC Symbol;Acc:HGNC:10362]	0.671064	1.18207
RPS12	ribosomal protein S12 [Source:HGNC Symbol;Acc:HGNC:10385]		-0.414613
RPS2	ribosomal protein S2 [Source:HGNC Symbol;Acc:HGNC:10404]		0.3827
RPS3	ribosomal protein S3 [Source:HGNC Symbol;Acc:HGNC:10420]				-0.293711
RPS6	ribosomal protein S6 [Source:HGNC Symbol;Acc:HGNC:10429]				-0.494838
RPS6KA5	ribosomal protein S6 kinase A5 [Source:HGNC Symbol;Acc:HGNC:10434]				-0.327178
RPTOR	regulatory associated protein of MTOR complex 1 [Source:HGNC Symbol;Acc:HGNC:30287]	1.06783	1.06648
RRAD	RRAD, Ras related glycolysis inhibitor and calcium channel regulator [Source:HGNC Symbol;Acc:HGNC:10446]				0.350104
RRM1	ribonucleotide reductase catalytic subunit M1 [Source:HGNC Symbol;Acc:HGNC:10451]	0.480753	0.658544		-0.6591
RRM2	ribonucleotide reductase regulatory subunit M2 [Source:HGNC Symbol;Acc:HGNC:10452]	0.897855	0.592242
RRP12	ribosomal RNA processing 12 homolog [Source:HGNC Symbol;Acc:HGNC:29100]	0.400856			-0.426463
RRP9	ribosomal RNA processing 9, U3 small nucleolar RNA binding protein [Source:HGNC Symbol;Acc:HGNC:16829]	0.306663	0.549246
RSL1D1	ribosomal L1 domain containing 1 [Source:HGNC Symbol;Acc:HGNC:24534]		0.869387
RUVBL2	RuvB like AAA ATPase 2 [Source:HGNC Symbol;Acc:HGNC:10475]	0.664203	1.36486
RXRA	retinoid X receptor alpha [Source:HGNC Symbol;Acc:HGNC:10477]				0.231439
S100A10	S100 calcium binding protein A10 [Source:HGNC Symbol;Acc:HGNC:10487]				-0.698283
S100A11	S100 calcium binding protein A11 [Source:HGNC Symbol;Acc:HGNC:10488]		-1.08773
S100A4	S100 calcium binding protein A4 [Source:HGNC Symbol;Acc:HGNC:10494]					-0.51033
SAC3D1	SAC3 domain containing 1 [Source:HGNC Symbol;Acc:HGNC:30179]				-0.222685
SAMM50	SAMM50 sorting and assembly machinery component [Source:HGNC Symbol;Acc:HGNC:24276]	0.895312
SAP30	Sin3A associated protein 30 [Source:HGNC Symbol;Acc:HGNC:10532]	0.736053	0.679438		-0.655232
SASS6	SAS-6 centriolar assembly protein [Source:HGNC Symbol;Acc:HGNC:25403]	0.387486			-0.867734
SAT1	spermidine/spermine N1-acetyltransferase 1 [Source:HGNC Symbol;Acc:HGNC:10540]		-0.332956			-0.200615
SATB1	SATB homeobox 1 [Source:HGNC Symbol;Acc:HGNC:10541]			-1.17286
SBNO2	strawberry notch homolog 2 [Source:HGNC Symbol;Acc:HGNC:29158]				-0.289575
SC5D	sterol-C5-desaturase [Source:HGNC Symbol;Acc:HGNC:10547]		-0.729033
SCAF4	SR-related CTD associated factor 4 [Source:HGNC Symbol;Acc:HGNC:19304]				-0.327373
SCAF8	SR-related CTD associated factor 8 [Source:HGNC Symbol;Acc:HGNC:20959]		-0.798364	-3.62322
SCAMP1	secretory carrier membrane protein 1 [Source:HGNC Symbol;Acc:HGNC:10563]	0.831348
SCAMP3	secretory carrier membrane protein 3 [Source:HGNC Symbol;Acc:HGNC:10565]	0.521611
SCARB1	scavenger receptor class B member 1 [Source:HGNC Symbol;Acc:HGNC:1664]	0.575384		1.14232	-0.270742
SCG5	secretogranin V [Source:HGNC Symbol;Acc:HGNC:10816]		0.769849		-0.441108
SCHIP1	schwannomin interacting protein 1 [Source:HGNC Symbol;Acc:HGNC:15678]		-0.751292	-0.884
SCN1B	sodium voltage-gated channel beta subunit 1 [Source:HGNC Symbol;Acc:HGNC:10586]			-0.776629
SCN8A	sodium voltage-gated channel alpha subunit 8 [Source:HGNC Symbol;Acc:HGNC:10596]		-0.903685
SCN9A	sodium voltage-gated channel alpha subunit 9 [Source:HGNC Symbol;Acc:HGNC:10597]	0.670439
SCP2	sterol carrier protein 2 [Source:HGNC Symbol;Acc:HGNC:10606]		-0.601237			-0.585316
SCRN1	secernin 1 [Source:HGNC Symbol;Acc:HGNC:22192]	0.391545
SDC1	syndecan 1 [Source:HGNC Symbol;Acc:HGNC:10658]				0.277595
SDC2	syndecan 2 [Source:HGNC Symbol;Acc:HGNC:10659]		-0.748827	-0.845228
SDC3	syndecan 3 [Source:HGNC Symbol;Acc:HGNC:10660]					-0.264292
SDC4	syndecan 4 [Source:HGNC Symbol;Acc:HGNC:10661]				0.338559
SDCBP	syndecan binding protein [Source:HGNC Symbol;Acc:HGNC:10662]				-0.573854
SDF2L1	stromal cell derived factor 2 like 1 [Source:HGNC Symbol;Acc:HGNC:10676]	0.414674			-0.554166
SDHA	succinate dehydrogenase complex flavoprotein subunit A [Source:HGNC Symbol;Acc:HGNC:10680]	0.975747	1.08807	1.93093
SDHC	succinate dehydrogenase complex subunit C [Source:HGNC Symbol;Acc:HGNC:10682]				-0.368917
SDHD	succinate dehydrogenase complex subunit D [Source:HGNC Symbol;Acc:HGNC:10683]		0.606462		-0.630493
SEC11A	SEC11 homolog A, signal peptidase complex subunit [Source:HGNC Symbol;Acc:HGNC:17718]	0.481221
SEC14L1	SEC14 like lipid binding 1 [Source:HGNC Symbol;Acc:HGNC:10698]				0.443221
SEC31A	SEC31 homolog A, COPII coat complex component [Source:HGNC Symbol;Acc:HGNC:17052]	0.410299
SEC61A1	SEC61 translocon subunit alpha 1 [Source:HGNC Symbol;Acc:HGNC:18276]		-0.711999
SELENOP	selenoprotein P [Source:HGNC Symbol;Acc:HGNC:10751]	-0.596999
SELENOS	selenoprotein S [Source:HGNC Symbol;Acc:HGNC:30396]	0.409951
SEPTIN9	septin 9 [Source:HGNC Symbol;Acc:HGNC:7323]	0.657492	1.09575
SERBP1	SERPINE1 mRNA binding protein 1 [Source:HGNC Symbol;Acc:HGNC:17860]				-0.252705
SERP1	stress associated endoplasmic reticulum protein 1 [Source:HGNC Symbol;Acc:HGNC:10759]	0.70837			-0.471548
SERPINA1	serpin family A member 1 [Source:HGNC Symbol;Acc:HGNC:8941]				0.278993
SERPINA6	serpin family A member 6 [Source:HGNC Symbol;Acc:HGNC:1540]	0.588034			0.464909
SERPINB2	serpin family B member 2 [Source:HGNC Symbol;Acc:HGNC:8584]					-0.280315
SERPINB6	serpin family B member 6 [Source:HGNC Symbol;Acc:HGNC:8950]	0.263015
SERPINE1	serpin family E member 1 [Source:HGNC Symbol;Acc:HGNC:8583]					-0.345583
SERPINE2	serpin family E member 2 [Source:HGNC Symbol;Acc:HGNC:8951]		-0.771255			-0.35611
SERPING1	serpin family G member 1 [Source:HGNC Symbol;Acc:HGNC:1228]				1.61738
SERPINH1	serpin family H member 1 [Source:HGNC Symbol;Acc:HGNC:1546]		-0.740686			-0.322674
SERTAD3	SERTA domain containing 3 [Source:HGNC Symbol;Acc:HGNC:17931]		-0.763229
SESN1	sestrin 1 [Source:HGNC Symbol;Acc:HGNC:21595]		-0.647845
SET	SET nuclear proto-oncogene [Source:HGNC Symbol;Acc:HGNC:10760]				-0.967146
SF3A1	splicing factor 3a subunit 1 [Source:HGNC Symbol;Acc:HGNC:10765]	0.310175	0.819833
SF3B3	splicing factor 3b subunit 3 [Source:HGNC Symbol;Acc:HGNC:10770]	0.597025	1.02412
SFPQ	splicing factor proline and glutamine rich [Source:HGNC Symbol;Acc:HGNC:10774]	0.436432			-0.924748
SFRP4	secreted frizzled related protein 4 [Source:HGNC Symbol;Acc:HGNC:10778]		-0.551905		0.400532
SGCB	sarcoglycan beta [Source:HGNC Symbol;Acc:HGNC:10806]		-0.491783
SGCD	sarcoglycan delta [Source:HGNC Symbol;Acc:HGNC:10807]		-0.65713		0.266152	-0.333432
SGK1	serum/glucocorticoid regulated kinase 1 [Source:HGNC Symbol;Acc:HGNC:10810]					-0.572571
SGMS1	sphingomyelin synthase 1 [Source:HGNC Symbol;Acc:HGNC:29799]	0.449759
SHC1	SHC adaptor protein 1 [Source:HGNC Symbol;Acc:HGNC:10840]	0.995962	1.21636
SHMT1	serine hydroxymethyltransferase 1 [Source:HGNC Symbol;Acc:HGNC:10850]	0.271558	0.643562	-0.735484	-0.277621
SHMT2	serine hydroxymethyltransferase 2 [Source:HGNC Symbol;Acc:HGNC:10852]	0.445438
SIAH2	siah E3 ubiquitin protein ligase 2 [Source:HGNC Symbol;Acc:HGNC:10858]			1.8634
SIDT2	SID1 transmembrane family member 2 [Source:HGNC Symbol;Acc:HGNC:24272]	0.997305		2.20958
SIPA1L1	signal induced proliferation associated 1 like 1 [Source:HGNC Symbol;Acc:HGNC:20284]		-1.48306
SIRT1	sirtuin 1 [Source:HGNC Symbol;Acc:HGNC:14929]				-0.347883
SIRT2	sirtuin 2 [Source:HGNC Symbol;Acc:HGNC:10886]			0.976059
SKAP2	src kinase associated phosphoprotein 2 [Source:HGNC Symbol;Acc:HGNC:15687]	0.490931
SKIL	SKI like proto-oncogene [Source:HGNC Symbol;Acc:HGNC:10897]		-0.566261	-0.765778
SLA	Src like adaptor [Source:HGNC Symbol;Acc:HGNC:10902]				-0.40924
SLBP	stem-loop binding protein [Source:HGNC Symbol;Acc:HGNC:10904]	0.459918			-0.29684
SLC10A3	solute carrier family 10 member 3 [Source:HGNC Symbol;Acc:HGNC:22979]	0.560537
SLC12A2	solute carrier family 12 member 2 [Source:HGNC Symbol;Acc:HGNC:10911]			-1.87041	-0.363617
SLC12A4	solute carrier family 12 member 4 [Source:HGNC Symbol;Acc:HGNC:10913]	0.745043			0.280983
SLC16A3	solute carrier family 16 member 3 [Source:HGNC Symbol;Acc:HGNC:10924]	0.551703		0.748398
SLC16A7	solute carrier family 16 member 7 [Source:HGNC Symbol;Acc:HGNC:10928]	-0.835643
SLC19A1	solute carrier family 19 member 1 [Source:HGNC Symbol;Acc:HGNC:10937]		1.13473
SLC19A2	solute carrier family 19 member 2 [Source:HGNC Symbol;Acc:HGNC:10938]		-0.892666
SLC1A4	solute carrier family 1 member 4 [Source:HGNC Symbol;Acc:HGNC:10942]	0.462168
SLC22A18	solute carrier family 22 member 18 [Source:HGNC Symbol;Acc:HGNC:10964]		-0.322639		0.581845
SLC22A4	solute carrier family 22 member 4 [Source:HGNC Symbol;Acc:HGNC:10968]	0.494032
SLC23A2	solute carrier family 23 member 2 [Source:HGNC Symbol;Acc:HGNC:10973]		-0.893892			-0.829328
SLC25A10	solute carrier family 25 member 10 [Source:HGNC Symbol;Acc:HGNC:10980]	0.395971			-0.258304
SLC25A11	solute carrier family 25 member 11 [Source:HGNC Symbol;Acc:HGNC:10981]	0.590272	0.884411
SLC25A12	solute carrier family 25 member 12 [Source:HGNC Symbol;Acc:HGNC:10982]	1.06765	0.874863
SLC25A23	solute carrier family 25 member 23 [Source:HGNC Symbol;Acc:HGNC:19375]				0.470775
SLC25A3	solute carrier family 25 member 3 [Source:HGNC Symbol;Acc:HGNC:10989]	0.369749		0.735221
SLC25A37	solute carrier family 25 member 37 [Source:HGNC Symbol;Acc:HGNC:29786]	0.5893		1.26022
SLC25A38	solute carrier family 25 member 38 [Source:HGNC Symbol;Acc:HGNC:26054]	0.318878
SLC25A4	solute carrier family 25 member 4 [Source:HGNC Symbol;Acc:HGNC:10990]	0.946482
SLC25A5	solute carrier family 25 member 5 [Source:HGNC Symbol;Acc:HGNC:10991]	0.518383			-0.417245
SLC25A6	solute carrier family 25 member 6 [Source:HGNC Symbol;Acc:HGNC:10992]	0.353748		1.6696
SLC27A1	solute carrier family 27 member 1 [Source:HGNC Symbol;Acc:HGNC:10995]	0.364507
SLC29A1	solute carrier family 29 member 1 (Augustine blood group) [Source:HGNC Symbol;Acc:HGNC:11003]		-0.62473
SLC29A3	solute carrier family 29 member 3 [Source:HGNC Symbol;Acc:HGNC:23096]				0.8743
SLC2A1	solute carrier family 2 member 1 [Source:HGNC Symbol;Acc:HGNC:11005]					-0.270799
SLC2A5	solute carrier family 2 member 5 [Source:HGNC Symbol;Acc:HGNC:11010]		0.671638
SLC2A6	solute carrier family 2 member 6 [Source:HGNC Symbol;Acc:HGNC:11011]		-0.58478			-0.270513
SLC30A1	solute carrier family 30 member 1 [Source:HGNC Symbol;Acc:HGNC:11012]				0.67335
SLC30A3	solute carrier family 30 member 3 [Source:HGNC Symbol;Acc:HGNC:11014]	-0.282081
SLC35D1	solute carrier family 35 member D1 [Source:HGNC Symbol;Acc:HGNC:20800]	0.730521
SLC38A1	solute carrier family 38 member 1 [Source:HGNC Symbol;Acc:HGNC:13447]			-0.611195
SLC38A3	solute carrier family 38 member 3 [Source:HGNC Symbol;Acc:HGNC:18044]	-0.625255
SLC39A8	solute carrier family 39 member 8 [Source:HGNC Symbol;Acc:HGNC:20862]	0.684404
SLC3A2	solute carrier family 3 member 2 [Source:HGNC Symbol;Acc:HGNC:11026]				0.833555
SLC5A6	solute carrier family 5 member 6 [Source:HGNC Symbol;Acc:HGNC:11041]				-0.252802
SLC66A2	solute carrier family 66 member 2 [Source:HGNC Symbol;Acc:HGNC:26188]	0.657771		1.51791	0.874009
SLC6A3	solute carrier family 6 member 3 [Source:HGNC Symbol;Acc:HGNC:11049]	-0.333767			0.443178
SLC6A8	solute carrier family 6 member 8 [Source:HGNC Symbol;Acc:HGNC:11055]				0.368077
SLC6A9	solute carrier family 6 member 9 [Source:HGNC Symbol;Acc:HGNC:11056]	0.316655		1.10462	1.12714
SLC7A1	solute carrier family 7 member 1 [Source:HGNC Symbol;Acc:HGNC:11057]		-0.596266
SLC7A11	solute carrier family 7 member 11 [Source:HGNC Symbol;Acc:HGNC:11059]	0.377098	-0.410199
SLC7A5	solute carrier family 7 member 5 [Source:HGNC Symbol;Acc:HGNC:11063]	0.253383
SLCO1A2	solute carrier organic anion transporter family member 1A2 [Source:HGNC Symbol;Acc:HGNC:10956]		-0.711291		0.320865
SLIT2	slit guidance ligand 2 [Source:HGNC Symbol;Acc:HGNC:11086]		-0.670431			-0.444871
SLIT3	slit guidance ligand 3 [Source:HGNC Symbol;Acc:HGNC:11087]		-0.32714		0.38917
SMAD1	SMAD family member 1 [Source:HGNC Symbol;Acc:HGNC:6767]			-0.61441
SMAD3	SMAD family member 3 [Source:HGNC Symbol;Acc:HGNC:6769]	0.255343		-1.77082	-0.876347	-0.760548
SMAD7	SMAD family member 7 [Source:HGNC Symbol;Acc:HGNC:6773]		-0.954122	-0.658663
SMARCC1	SWI/SNF related, matrix associated, actin dependent regulator of chromatin subfamily c member 1 [Source:HGNC Symbol;Acc:HGNC:11104]			-1.14445	-0.197554
SMC1A	structural maintenance of chromosomes 1A [Source:HGNC Symbol;Acc:HGNC:11111]				-0.476489
SMC2	structural maintenance of chromosomes 2 [Source:HGNC Symbol;Acc:HGNC:14011]	0.208715	0.64354	-1.48784	-0.512153
SMC3	structural maintenance of chromosomes 3 [Source:HGNC Symbol;Acc:HGNC:2468]			-1.55367
SMC4	structural maintenance of chromosomes 4 [Source:HGNC Symbol;Acc:HGNC:14013]			-1.25646	-0.916415
SMOX	spermine oxidase [Source:HGNC Symbol;Acc:HGNC:15862]				0.328862
SMS	spermine synthase [Source:HGNC Symbol;Acc:HGNC:11123]				-0.603197
SMURF2	SMAD specific E3 ubiquitin protein ligase 2 [Source:HGNC Symbol;Acc:HGNC:16809]			-0.621874
SNAI2	snail family transcriptional repressor 2 [Source:HGNC Symbol;Acc:HGNC:11094]		-0.467045	-2.01345		-0.428859
SNAPC4	small nuclear RNA activating complex polypeptide 4 [Source:HGNC Symbol;Acc:HGNC:11137]				-0.184151
SNCB	synuclein beta [Source:HGNC Symbol;Acc:HGNC:11140]	-0.343164
SNN	stannin [Source:HGNC Symbol;Acc:HGNC:11149]		-0.777701
SNRPB2	small nuclear ribonucleoprotein polypeptide B2 [Source:HGNC Symbol;Acc:HGNC:11155]				-0.425153
SNRPD1	small nuclear ribonucleoprotein D1 polypeptide [Source:HGNC Symbol;Acc:HGNC:11158]			-0.739306	-0.718151
SNRPD2	small nuclear ribonucleoprotein D2 polypeptide [Source:HGNC Symbol;Acc:HGNC:11159]				-0.414204
SNRPD3	small nuclear ribonucleoprotein D3 polypeptide [Source:HGNC Symbol;Acc:HGNC:11160]				-0.711767
SNTB1	syntrophin beta 1 [Source:HGNC Symbol;Acc:HGNC:11168]				0.449145
SNX9	sorting nexin 9 [Source:HGNC Symbol;Acc:HGNC:14973]	0.754841
SOCS1	suppressor of cytokine signaling 1 [Source:HGNC Symbol;Acc:HGNC:19383]		-0.536818
SOCS3	suppressor of cytokine signaling 3 [Source:HGNC Symbol;Acc:HGNC:19391]		-1.00148
SOD1	superoxide dismutase 1 [Source:HGNC Symbol;Acc:HGNC:11179]				-0.302083
SOD2	superoxide dismutase 2 [Source:HGNC Symbol;Acc:HGNC:11180]	0.718118
SOD3	superoxide dismutase 3 [Source:HGNC Symbol;Acc:HGNC:11181]				0.611891
SORBS2	sorbin and SH3 domain containing 2 [Source:HGNC Symbol;Acc:HGNC:24098]	0.564435
SORD	sorbitol dehydrogenase [Source:HGNC Symbol;Acc:HGNC:11184]		0.870896
SOX9	SRY-box transcription factor 9 [Source:HGNC Symbol;Acc:HGNC:11204]			-1.38666
SP1	Sp1 transcription factor [Source:HGNC Symbol;Acc:HGNC:11205]		-0.96076
SPAG5	sperm associated antigen 5 [Source:HGNC Symbol;Acc:HGNC:13452]	0.243484	0.615077	-0.442698	-0.53593
SPARC	secreted protein acidic and cysteine rich [Source:HGNC Symbol;Acc:HGNC:11219]			1.30075	0.357549
SPC24	SPC24 component of NDC80 kinetochore complex [Source:HGNC Symbol;Acc:HGNC:26913]	0.363283	0.662011	-1.04845	-0.418908
SPC25	SPC25 component of NDC80 kinetochore complex [Source:HGNC Symbol;Acc:HGNC:24031]	0.270446	0.526095	-1.06288	-0.56638
SPCS1	signal peptidase complex subunit 1 [Source:HGNC Symbol;Acc:HGNC:23401]	0.43524	0.922355
SPDEF	SAM pointed domain containing ETS transcription factor [Source:HGNC Symbol;Acc:HGNC:17257]				0.252602
SPEG	striated muscle enriched protein kinase [Source:HGNC Symbol;Acc:HGNC:16901]			2.44601
SPHK1	sphingosine kinase 1 [Source:HGNC Symbol;Acc:HGNC:11240]		-0.515447
SPOCK1	SPARC (osteonectin), cwcv and kazal like domains proteoglycan 1 [Source:HGNC Symbol;Acc:HGNC:11251]			1.41952	0.241384
SPOP	speckle type BTB/POZ protein [Source:HGNC Symbol;Acc:HGNC:11254]		-0.615636	-0.790073
SPP1	secreted phosphoprotein 1 [Source:HGNC Symbol;Acc:HGNC:11255]		-0.776824	-0.977702	0.212963	-0.301713
SPRR3	small proline rich protein 3 [Source:HGNC Symbol;Acc:HGNC:11268]	-0.771058
SPRY2	sprouty RTK signaling antagonist 2 [Source:HGNC Symbol;Acc:HGNC:11270]			-0.831256
SPTAN1	spectrin alpha, non-erythrocytic 1 [Source:HGNC Symbol;Acc:HGNC:11273]	0.886047	1.37387	1.79374	0.374326
SPTBN1	spectrin beta, non-erythrocytic 1 [Source:HGNC Symbol;Acc:HGNC:11275]		0.557764	-0.597886
SQLE	squalene epoxidase [Source:HGNC Symbol;Acc:HGNC:11279]	0.207609	-0.445179		-0.218994
SQOR	sulfide quinone oxidoreductase [Source:HGNC Symbol;Acc:HGNC:20390]	0.449261			-0.319912
SRD5A1	steroid 5 alpha-reductase 1 [Source:HGNC Symbol;Acc:HGNC:11284]	0.717322
SREBF2	sterol regulatory element binding transcription factor 2 [Source:HGNC Symbol;Acc:HGNC:11290]		-0.244693
SRI	sorcin [Source:HGNC Symbol;Acc:HGNC:11292]			-1.72401
SRM	spermidine synthase [Source:HGNC Symbol;Acc:HGNC:11296]	0.388054	0.616515
SRP14	signal recognition particle 14 [Source:HGNC Symbol;Acc:HGNC:11299]	0.373377
SRP9	signal recognition particle 9 [Source:HGNC Symbol;Acc:HGNC:11304]	0.589692
SRPK1	SRSF protein kinase 1 [Source:HGNC Symbol;Acc:HGNC:11305]	1.26179	0.867683		-0.416914
SRPRB	SRP receptor subunit beta [Source:HGNC Symbol;Acc:HGNC:24085]	0.483725
SRSF1	serine and arginine rich splicing factor 1 [Source:HGNC Symbol;Acc:HGNC:10780]		0.346494
SRSF10	serine and arginine rich splicing factor 10 [Source:HGNC Symbol;Acc:HGNC:16713]	0.553372	0.548974		-0.56679
SRSF2	serine and arginine rich splicing factor 2 [Source:HGNC Symbol;Acc:HGNC:10783]	0.336111	0.576732
SRSF3	serine and arginine rich splicing factor 3 [Source:HGNC Symbol;Acc:HGNC:10785]				-0.486276
SRSF6	serine and arginine rich splicing factor 6 [Source:HGNC Symbol;Acc:HGNC:10788]		0.606951		-0.179765
SRSF7	serine and arginine rich splicing factor 7 [Source:HGNC Symbol;Acc:HGNC:10789]	0.37116			-0.387576
SS18	SS18 subunit of BAF chromatin remodeling complex [Source:HGNC Symbol;Acc:HGNC:11340]	0.253426
SSB	small RNA binding exonuclease protection factor La [Source:HGNC Symbol;Acc:HGNC:11316]	0.394216			-0.606319
SSBP1	single stranded DNA binding protein 1 [Source:HGNC Symbol;Acc:HGNC:11317]	0.749853	0.498844		-0.987793
SSH2	slingshot protein phosphatase 2 [Source:HGNC Symbol;Acc:HGNC:30580]				-0.259727
SSPN	sarcospan [Source:HGNC Symbol;Acc:HGNC:11322]			0.646862	0.302812
SSR1	signal sequence receptor subunit 1 [Source:HGNC Symbol;Acc:HGNC:11323]		0.962922
SSR3	signal sequence receptor subunit 3 [Source:HGNC Symbol;Acc:HGNC:11325]	0.622083
SSRP1	structure specific recognition protein 1 [Source:HGNC Symbol;Acc:HGNC:11327]			-0.433204	-0.249935
STAG1	stromal antigen 1 [Source:HGNC Symbol;Acc:HGNC:11354]			-1.96066	-0.348561
STAM	signal transducing adaptor molecule [Source:HGNC Symbol;Acc:HGNC:11357]	0.386059
STAM2	signal transducing adaptor molecule 2 [Source:HGNC Symbol;Acc:HGNC:11358]				-0.367595
STARD4	StAR related lipid transfer domain containing 4 [Source:HGNC Symbol;Acc:HGNC:18058]	0.665698
STARD7	StAR related lipid transfer domain containing 7 [Source:HGNC Symbol;Acc:HGNC:18063]	1.00566	2.17725
STAT5A	signal transducer and activator of transcription 5A [Source:HGNC Symbol;Acc:HGNC:11366]					-0.526618
STAU1	staufen double-stranded RNA binding protein 1 [Source:HGNC Symbol;Acc:HGNC:11370]	0.372416
STIL	STIL centriolar assembly protein [Source:HGNC Symbol;Acc:HGNC:10879]	0.251856	0.412493		-0.26726
STK25	serine/threonine kinase 25 [Source:HGNC Symbol;Acc:HGNC:11404]	0.651892		1.66501
STK38L	serine/threonine kinase 38 like [Source:HGNC Symbol;Acc:HGNC:17848]				-0.51556
STMN1	stathmin 1 [Source:HGNC Symbol;Acc:HGNC:6510]	0.25629	1.58808	-0.49206
STOM	stomatin [Source:HGNC Symbol;Acc:HGNC:3383]	0.562617			0.638083
STS	steroid sulfatase [Source:HGNC Symbol;Acc:HGNC:11425]					-0.490374
STXBP1	syntaxin binding protein 1 [Source:HGNC Symbol;Acc:HGNC:11444]	0.953402
SUCLA2	succinate-CoA ligase ADP-forming subunit beta [Source:HGNC Symbol;Acc:HGNC:11448]		0.981621
SUCLG1	succinate-CoA ligase GDP/ADP-forming subunit alpha [Source:HGNC Symbol;Acc:HGNC:11449]	0.437057		1.33388
SUCLG2	succinate-CoA ligase GDP-forming subunit beta [Source:HGNC Symbol;Acc:HGNC:11450]				-1.34969
SUN2	Sad1 and UNC84 domain containing 2 [Source:HGNC Symbol;Acc:HGNC:14210]	1.12402	0.551447
SUPT4H1	SPT4 homolog, DSIF elongation factor subunit [Source:HGNC Symbol;Acc:HGNC:11467]				-0.303691
SUPV3L1	Suv3 like RNA helicase [Source:HGNC Symbol;Acc:HGNC:11471]				-0.598454
SURF1	SURF1 cytochrome c oxidase assembly factor [Source:HGNC Symbol;Acc:HGNC:11474]	0.386965		1.84165
SUV39H1	suppressor of variegation 3-9 homolog 1 [Source:HGNC Symbol;Acc:HGNC:11479]	0.200464	1.15577
SYNCRIP	synaptotagmin binding cytoplasmic RNA interacting protein [Source:HGNC Symbol;Acc:HGNC:16918]	0.905187	0.700209		-0.222374
SYNE1	spectrin repeat containing nuclear envelope protein 1 [Source:HGNC Symbol;Acc:HGNC:17089]			-0.5248
SYNGR2	synaptogyrin 2 [Source:HGNC Symbol;Acc:HGNC:11499]	0.399239
SYNPO	synaptopodin [Source:HGNC Symbol;Acc:HGNC:30672]	0.340996	0.662076
SYT11	synaptotagmin 11 [Source:HGNC Symbol;Acc:HGNC:19239]	0.490903
SYTL2	synaptotagmin like 2 [Source:HGNC Symbol;Acc:HGNC:15585]				-0.546987
TACC3	transforming acidic coiled-coil containing protein 3 [Source:HGNC Symbol;Acc:HGNC:11524]	0.190965	0.532981	-0.668572	-0.428367
TAF6	TATA-box binding protein associated factor 6 [Source:HGNC Symbol;Acc:HGNC:11540]		0.69316
TAGLN	transgelin [Source:HGNC Symbol;Acc:HGNC:11553]		-0.677791			-0.435178
TANK	TRAF family member associated NFKB activator [Source:HGNC Symbol;Acc:HGNC:11562]		-0.458542			-0.272735
TAP1	transporter 1, ATP binding cassette subfamily B member [Source:HGNC Symbol;Acc:HGNC:43]	0.677811
TARBP2	TARBP2 subunit of RISC loading complex [Source:HGNC Symbol;Acc:HGNC:11569]				-0.332044
TARDBP	TAR DNA binding protein [Source:HGNC Symbol;Acc:HGNC:11571]	0.348456			-1.29889
TATDN2	TatD DNase domain containing 2 [Source:HGNC Symbol;Acc:HGNC:28988]	1.3662	1.69176
TBCD	tubulin folding cofactor D [Source:HGNC Symbol;Acc:HGNC:11581]	0.511108
TBK1	TANK binding kinase 1 [Source:HGNC Symbol;Acc:HGNC:11584]				-0.754146
TBRG4	transforming growth factor beta regulator 4 [Source:HGNC Symbol;Acc:HGNC:17443]	0.455808	0.527372
TCAP	titin-cap [Source:HGNC Symbol;Acc:HGNC:11610]			0.611655
TCEA1	transcription elongation factor A1 [Source:HGNC Symbol;Acc:HGNC:11612]				0.444987
TCF19	transcription factor 19 [Source:HGNC Symbol;Acc:HGNC:11629]	0.24535	0.881835
TCOF1	treacle ribosome biogenesis factor 1 [Source:HGNC Symbol;Acc:HGNC:11654]	0.245699	1.24083
TCP1	t-complex 1 [Source:HGNC Symbol;Acc:HGNC:11655]	0.305446			-0.346898
TENM2	teneurin transmembrane protein 2 [Source:HGNC Symbol;Acc:HGNC:29943]				0.554166
TENT4A	terminal nucleotidyltransferase 4A [Source:HGNC Symbol;Acc:HGNC:16705]			-1.17731	-0.236686
TES	testin LIM domain protein [Source:HGNC Symbol;Acc:HGNC:14620]	0.752813		0.927122
TFB2M	transcription factor B2, mitochondrial [Source:HGNC Symbol;Acc:HGNC:18559]	0.240391			-0.436039
TFDP1	transcription factor Dp-1 [Source:HGNC Symbol;Acc:HGNC:11749]		0.449861	-1.93305	-0.415439
TFDP2	transcription factor Dp-2 [Source:HGNC Symbol;Acc:HGNC:11751]	0.709547
TFRC	transferrin receptor [Source:HGNC Symbol;Acc:HGNC:11763]	0.498551			0.73526
TG	thyroglobulin [Source:HGNC Symbol;Acc:HGNC:11764]	-0.366848
TGFA	transforming growth factor alpha [Source:HGNC Symbol;Acc:HGNC:11765]		-0.88924
TGFB2	transforming growth factor beta 2 [Source:HGNC Symbol;Acc:HGNC:11768]	-0.276776
TGFB3	transforming growth factor beta 3 [Source:HGNC Symbol;Acc:HGNC:11769]			0.819743
TGFBI	transforming growth factor beta induced [Source:HGNC Symbol;Acc:HGNC:11771]	0.570214	-0.48605	0.840094		-0.344028
TGFBR1	transforming growth factor beta receptor 1 [Source:HGNC Symbol;Acc:HGNC:11772]		-0.717847	-0.819552
TGFBR2	transforming growth factor beta receptor 2 [Source:HGNC Symbol;Acc:HGNC:11773]			-3.02229
TGFBR3	transforming growth factor beta receptor 3 [Source:HGNC Symbol;Acc:HGNC:11774]		-0.384462			-0.405748
TGM2	transglutaminase 2 [Source:HGNC Symbol;Acc:HGNC:11778]	0.44223		1.83332
THBS1	thrombospondin 1 [Source:HGNC Symbol;Acc:HGNC:11785]			0.931825	0.863795
THBS2	thrombospondin 2 [Source:HGNC Symbol;Acc:HGNC:11786]		-0.394229	1.57252	0.309619
THEM4	thioesterase superfamily member 4 [Source:HGNC Symbol;Acc:HGNC:17947]	0.504984	0.496742
THNSL2	threonine synthase like 2 [Source:HGNC Symbol;Acc:HGNC:25602]				0.534698
THY1	Thy-1 cell surface antigen [Source:HGNC Symbol;Acc:HGNC:11801]					-0.44936
TIAM1	TIAM Rac1 associated GEF 1 [Source:HGNC Symbol;Acc:HGNC:11805]	0.343902
TIMELESS	timeless circadian regulator [Source:HGNC Symbol;Acc:HGNC:11813]	0.369658	1.28925		-0.474053
TIMM10	translocase of inner mitochondrial membrane 10 [Source:HGNC Symbol;Acc:HGNC:11814]				-0.347239
TIMM13	translocase of inner mitochondrial membrane 13 [Source:HGNC Symbol;Acc:HGNC:11816]	0.325333	1.69885
TIMM17A	translocase of inner mitochondrial membrane 17A [Source:HGNC Symbol;Acc:HGNC:17315]	0.530578	0.500527		-0.382896
TIMM50	translocase of inner mitochondrial membrane 50 [Source:HGNC Symbol;Acc:HGNC:23656]				-0.34623
TIMM8B	translocase of inner mitochondrial membrane 8 homolog B [Source:HGNC Symbol;Acc:HGNC:11818]	0.46364		0.448155	-0.255222
TIMM9	translocase of inner mitochondrial membrane 9 [Source:HGNC Symbol;Acc:HGNC:11819]	0.362368		1.22957
TIMP1	TIMP metallopeptidase inhibitor 1 [Source:HGNC Symbol;Acc:HGNC:11820]			0.913064	0.415814
TIMP2	TIMP metallopeptidase inhibitor 2 [Source:HGNC Symbol;Acc:HGNC:11821]	0.745572
TIMP3	TIMP metallopeptidase inhibitor 3 [Source:HGNC Symbol;Acc:HGNC:11822]		-0.629417		0.365925	-0.245383
TIPARP	TCDD inducible poly(ADP-ribose) polymerase [Source:HGNC Symbol;Acc:HGNC:23696]		-0.591726
TIPIN	TIMELESS interacting protein [Source:HGNC Symbol;Acc:HGNC:30750]	0.562393	0.441931		-0.291182
TJP1	tight junction protein 1 [Source:HGNC Symbol;Acc:HGNC:11827]		-0.654168	-1.24398		-0.403513
TK1	thymidine kinase 1 [Source:HGNC Symbol;Acc:HGNC:11830]	0.314006	0.719365		-0.491592
TKT	transketolase [Source:HGNC Symbol;Acc:HGNC:11834]	0.403474			-0.281043
TLK1	tousled like kinase 1 [Source:HGNC Symbol;Acc:HGNC:11841]	0.759839
TM7SF2	transmembrane 7 superfamily member 2 [Source:HGNC Symbol;Acc:HGNC:11863]	0.649907
TMBIM6	transmembrane BAX inhibitor motif containing 6 [Source:HGNC Symbol;Acc:HGNC:11723]	0.498192
TMCC2	transmembrane and coiled-coil domain family 2 [Source:HGNC Symbol;Acc:HGNC:24239]				0.616615
TMED2	transmembrane p24 trafficking protein 2 [Source:HGNC Symbol;Acc:HGNC:16996]				-0.174328
TMEM45A	transmembrane protein 45A [Source:HGNC Symbol;Acc:HGNC:25480]			1.41478
TMEM97	transmembrane protein 97 [Source:HGNC Symbol;Acc:HGNC:28106]		0.656463
TMEM9B	TMEM9 domain family member B [Source:HGNC Symbol;Acc:HGNC:1168]	0.558761
TMPO	thymopoietin [Source:HGNC Symbol;Acc:HGNC:11875]			-2.51853	-0.228483
TMX1	thioredoxin related transmembrane protein 1 [Source:HGNC Symbol;Acc:HGNC:15487]	1.1476
TNFAIP2	TNF alpha induced protein 2 [Source:HGNC Symbol;Acc:HGNC:11895]		-0.669383
TNFAIP3	TNF alpha induced protein 3 [Source:HGNC Symbol;Acc:HGNC:11896]					-0.223783
TNFAIP6	TNF alpha induced protein 6 [Source:HGNC Symbol;Acc:HGNC:11898]		-0.868111			-0.252849
TNFRSF11B	TNF receptor superfamily member 11b [Source:HGNC Symbol;Acc:HGNC:11909]		-0.535843			-0.26065
TNFRSF1A	TNF receptor superfamily member 1A [Source:HGNC Symbol;Acc:HGNC:11916]				0.324613
TNFRSF21	TNF receptor superfamily member 21 [Source:HGNC Symbol;Acc:HGNC:13469]	0.591495
TNFRSF4	TNF receptor superfamily member 4 [Source:HGNC Symbol;Acc:HGNC:11918]	0.379754
TNFSF9	TNF superfamily member 9 [Source:HGNC Symbol;Acc:HGNC:11939]		-0.697797		0.420128
TNIP1	TNFAIP3 interacting protein 1 [Source:HGNC Symbol;Acc:HGNC:16903]					-0.290307
TNNT2	troponin T2, cardiac type [Source:HGNC Symbol;Acc:HGNC:11949]			0.601917
TNNT3	troponin T3, fast skeletal type [Source:HGNC Symbol;Acc:HGNC:11950]				0.357543
TNP1	transition protein 1 [Source:HGNC Symbol;Acc:HGNC:11951]		0.584054
TNP2	transition protein 2 [Source:HGNC Symbol;Acc:HGNC:11952]		0.476578
TNPO2	transportin 2 [Source:HGNC Symbol;Acc:HGNC:19998]				-0.400336
TOB1	transducer of ERBB2, 1 [Source:HGNC Symbol;Acc:HGNC:11979]		-1.08394		0.332581
TOMM22	translocase of outer mitochondrial membrane 22 [Source:HGNC Symbol;Acc:HGNC:18002]				-0.541439
TOMM70	translocase of outer mitochondrial membrane 70 [Source:HGNC Symbol;Acc:HGNC:11985]		0.449796
TOP1	DNA topoisomerase I [Source:HGNC Symbol;Acc:HGNC:11986]			-2.14175	-0.202935
TOP2A	DNA topoisomerase II alpha [Source:HGNC Symbol;Acc:HGNC:11989]	0.230898	0.657546	-0.49655	-0.625138
TOPBP1	DNA topoisomerase II binding protein 1 [Source:HGNC Symbol;Acc:HGNC:17008]		1.7522
TP53	tumor protein p53 [Source:HGNC Symbol;Acc:HGNC:11998]		-0.577314	-0.478604
TP53INP1	tumor protein p53 inducible nuclear protein 1 [Source:HGNC Symbol;Acc:HGNC:18022]		-0.260575
TPBG	trophoblast glycoprotein [Source:HGNC Symbol;Acc:HGNC:12004]					-0.414699
TPD52L1	TPD52 like 1 [Source:HGNC Symbol;Acc:HGNC:12006]			1.3822	0.623272
TPM2	tropomyosin 2 [Source:HGNC Symbol;Acc:HGNC:12011]		-0.336416	0.72992		-0.26203
TPM4	tropomyosin 4 [Source:HGNC Symbol;Acc:HGNC:12013]		-0.522525			-0.301298
TPST2	tyrosylprotein sulfotransferase 2 [Source:HGNC Symbol;Acc:HGNC:12021]			2.43624
TPX2	TPX2 microtubule nucleation factor [Source:HGNC Symbol;Acc:HGNC:1249]			-0.763666
TRA2B	transformer 2 beta homolog [Source:HGNC Symbol;Acc:HGNC:10781]				-0.535352
TRAF2	TNF receptor associated factor 2 [Source:HGNC Symbol;Acc:HGNC:12032]	1.13927	1.13384
TRAF4	TNF receptor associated factor 4 [Source:HGNC Symbol;Acc:HGNC:12034]		-0.695973
TRAIP	TRAF interacting protein [Source:HGNC Symbol;Acc:HGNC:30764]	0.349692	0.657895		-0.843389
TRIB1	tribbles pseudokinase 1 [Source:HGNC Symbol;Acc:HGNC:16891]					-0.264677
TRIB2	tribbles pseudokinase 2 [Source:HGNC Symbol;Acc:HGNC:30809]			-1.91246
TRIB3	tribbles pseudokinase 3 [Source:HGNC Symbol;Acc:HGNC:16228]		-0.422364		0.360548
TRIM28	tripartite motif containing 28 [Source:HGNC Symbol;Acc:HGNC:16384]	0.35124	0.820494
TRIM58	tripartite motif containing 58 [Source:HGNC Symbol;Acc:HGNC:24150]	0.341688
TRIO	trio Rho guanine nucleotide exchange factor [Source:HGNC Symbol;Acc:HGNC:12303]	0.390521
TRIP10	thyroid hormone receptor interactor 10 [Source:HGNC Symbol;Acc:HGNC:12304]		-1.17299
TRIP13	thyroid hormone receptor interactor 13 [Source:HGNC Symbol;Acc:HGNC:12307]	0.470806	0.704022
TROAP	trophinin associated protein [Source:HGNC Symbol;Acc:HGNC:12327]		0.426022	-0.728966	-0.883714
TSC1	TSC complex subunit 1 [Source:HGNC Symbol;Acc:HGNC:12362]	0.396711
TSC2	TSC complex subunit 2 [Source:HGNC Symbol;Acc:HGNC:12363]	0.372337		0.925315
TSG101	tumor susceptibility 101 [Source:HGNC Symbol;Acc:HGNC:15971]	0.362832
TSN	translin [Source:HGNC Symbol;Acc:HGNC:12379]				-0.513255
TSPAN1	tetraspanin 1 [Source:HGNC Symbol;Acc:HGNC:20657]			-2.13621
TSPYL2	TSPY like 2 [Source:HGNC Symbol;Acc:HGNC:24358]		1.19451		0.631016
TTK	TTK protein kinase [Source:HGNC Symbol;Acc:HGNC:12401]		0.525846	-0.465351	-0.556528
TUBA3C	tubulin alpha 3c [Source:HGNC Symbol;Acc:HGNC:12408]		0.462975
TUBA4A	tubulin alpha 4a [Source:HGNC Symbol;Acc:HGNC:12407]	0.502932	0.4508		-0.326013
TUBB	tubulin beta class I [Source:HGNC Symbol;Acc:HGNC:20778]			-0.877117
TUBB2A	tubulin beta 2A class IIa [Source:HGNC Symbol;Acc:HGNC:12412]	0.426257
TUBD1	tubulin delta 1 [Source:HGNC Symbol;Acc:HGNC:16811]		0.876007		-0.328577
TUBG1	tubulin gamma 1 [Source:HGNC Symbol;Acc:HGNC:12417]	0.533266	0.871378
TUBGCP6	tubulin gamma complex associated protein 6 [Source:HGNC Symbol;Acc:HGNC:18127]	0.695242	0.715759
TXN	thioredoxin [Source:HGNC Symbol;Acc:HGNC:12435]	0.385901			-0.305242
TXNIP	thioredoxin interacting protein [Source:HGNC Symbol;Acc:HGNC:16952]		-0.855148
TXNL4A	thioredoxin like 4A [Source:HGNC Symbol;Acc:HGNC:30551]	0.50336	0.67569		-0.812184
TXNRD1	thioredoxin reductase 1 [Source:HGNC Symbol;Acc:HGNC:12437]	0.504555
TXNRD2	thioredoxin reductase 2 [Source:HGNC Symbol;Acc:HGNC:18155]	0.512664		0.642612
TYMS	thymidylate synthetase [Source:HGNC Symbol;Acc:HGNC:12441]		0.5986		-0.459442
U2AF1	U2 small nuclear RNA auxiliary factor 1 [Source:HGNC Symbol;Acc:HGNC:12453]	0.315154			-0.575929
UBA2	ubiquitin like modifier activating enzyme 2 [Source:HGNC Symbol;Acc:HGNC:30661]				-0.563896
UBAC1	UBA domain containing 1 [Source:HGNC Symbol;Acc:HGNC:30221]	1.34186
UBC	ubiquitin C [Source:HGNC Symbol;Acc:HGNC:12468]	0.872508
UBE2C	ubiquitin conjugating enzyme E2 C [Source:HGNC Symbol;Acc:HGNC:15937]		0.460582	-1.242	-0.451879
UBE2D3	ubiquitin conjugating enzyme E2 D3 [Source:HGNC Symbol;Acc:HGNC:12476]	0.640264			-0.258182
UBE2L6	ubiquitin conjugating enzyme E2 L6 [Source:HGNC Symbol;Acc:HGNC:12490]	0.405937
UBE2N	ubiquitin conjugating enzyme E2 N [Source:HGNC Symbol;Acc:HGNC:12492]		0.587451
UBE2T	ubiquitin conjugating enzyme E2 T [Source:HGNC Symbol;Acc:HGNC:25009]		0.699451	-0.615747	-0.370736
UBR7	ubiquitin protein ligase E3 component n-recognin 7 [Source:HGNC Symbol;Acc:HGNC:20344]	0.970195	1.44972
UCHL5	ubiquitin C-terminal hydrolase L5 [Source:HGNC Symbol;Acc:HGNC:19678]				-0.653358
UCK2	uridine-cytidine kinase 2 [Source:HGNC Symbol;Acc:HGNC:12562]			-0.47433
UFM1	ubiquitin fold modifier 1 [Source:HGNC Symbol;Acc:HGNC:20597]				-0.341023
UMPS	uridine monophosphate synthetase [Source:HGNC Symbol;Acc:HGNC:12563]	0.688022	0.802091		-0.421975
UNG	uracil DNA glycosylase [Source:HGNC Symbol;Acc:HGNC:12572]	0.334305
UPB1	beta-ureidopropionase 1 [Source:HGNC Symbol;Acc:HGNC:16297]				0.276887
UPF1	UPF1 RNA helicase and ATPase [Source:HGNC Symbol;Acc:HGNC:9962]	0.589087	0.970323		-0.657117
UPF3B	UPF3B regulator of nonsense mediated mRNA decay [Source:HGNC Symbol;Acc:HGNC:20439]				-0.607508
UPK3B	uroplakin 3B [Source:HGNC Symbol;Acc:HGNC:21444]				0.653348
UPP1	uridine phosphorylase 1 [Source:HGNC Symbol;Acc:HGNC:12576]		-0.420873		0.540849
UQCR10	ubiquinol-cytochrome c reductase, complex III subunit X [Source:HGNC Symbol;Acc:HGNC:30863]	0.747814	0.993579	0.648679
UQCR11	ubiquinol-cytochrome c reductase, complex III subunit XI [Source:HGNC Symbol;Acc:HGNC:30862]	0.396509	0.754716	1.00603	-0.264676
UQCRB	ubiquinol-cytochrome c reductase binding protein [Source:HGNC Symbol;Acc:HGNC:12582]	0.664518	0.9554	0.955754
UQCRC2	ubiquinol-cytochrome c reductase core protein 2 [Source:HGNC Symbol;Acc:HGNC:12586]	0.928478		0.549065	-0.297718
UQCRFS1	ubiquinol-cytochrome c reductase, Rieske iron-sulfur polypeptide 1 [Source:HGNC Symbol;Acc:HGNC:12587]	0.695459	0.953785	1.01692
UQCRH	ubiquinol-cytochrome c reductase hinge protein [Source:HGNC Symbol;Acc:HGNC:12590]	0.548738	0.563043	1.17451	-0.397483
UQCRQ	ubiquinol-cytochrome c reductase complex III subunit VII [Source:HGNC Symbol;Acc:HGNC:29594]		0.58345	0.603213
UROD	uroporphyrinogen decarboxylase [Source:HGNC Symbol;Acc:HGNC:12591]	0.382181
UROS	uroporphyrinogen III synthase [Source:HGNC Symbol;Acc:HGNC:12592]	0.751835		2.03786
USH1C	USH1 protein network component harmonin [Source:HGNC Symbol;Acc:HGNC:12597]			-0.710819
USO1	USO1 vesicle transport factor [Source:HGNC Symbol;Acc:HGNC:30904]	0.582959
USP1	ubiquitin specific peptidase 1 [Source:HGNC Symbol;Acc:HGNC:12607]	0.68393		-1.72939	-0.561027
USP11	ubiquitin specific peptidase 11 [Source:HGNC Symbol;Acc:HGNC:12609]		0.899285		0.865295
UTP20	UTP20 small subunit processome component [Source:HGNC Symbol;Acc:HGNC:17897]				-0.294709
VAMP3	vesicle associated membrane protein 3 [Source:HGNC Symbol;Acc:HGNC:12644]	0.417328
VAV2	vav guanine nucleotide exchange factor 2 [Source:HGNC Symbol;Acc:HGNC:12658]			-1.08064
VBP1	VHL binding protein 1 [Source:HGNC Symbol;Acc:HGNC:12662]				-0.563444
VCAN	versican [Source:HGNC Symbol;Acc:HGNC:2464]		-0.685029			-0.327989
VCL	vinculin [Source:HGNC Symbol;Acc:HGNC:12665]	0.392537
VDAC1	voltage dependent anion channel 1 [Source:HGNC Symbol;Acc:HGNC:12669]	0.945452	0.707074
VDAC2	voltage dependent anion channel 2 [Source:HGNC Symbol;Acc:HGNC:12672]	0.331416		1.17264	-0.811153
VDAC3	voltage dependent anion channel 3 [Source:HGNC Symbol;Acc:HGNC:12674]		0.65035		-0.528822
VDR	vitamin D receptor [Source:HGNC Symbol;Acc:HGNC:12679]		-0.663167		0.33004
VEGFA	vascular endothelial growth factor A [Source:HGNC Symbol;Acc:HGNC:12680]		-1.10009			-0.359784
VEZF1	vascular endothelial zinc finger 1 [Source:HGNC Symbol;Acc:HGNC:12949]				0.34745
VIM	vimentin [Source:HGNC Symbol;Acc:HGNC:12692]		-0.654978
VLDLR	very low density lipoprotein receptor [Source:HGNC Symbol;Acc:HGNC:12698]		-0.727388	-0.911483		-0.249928
VTN	vitronectin [Source:HGNC Symbol;Acc:HGNC:12724]					-0.599956
VWA5A	von Willebrand factor A domain containing 5A [Source:HGNC Symbol;Acc:HGNC:6658]				0.504134
WASF2	WASP family member 2 [Source:HGNC Symbol;Acc:HGNC:12733]		0.451283
WASL	WASP like actin nucleation promoting factor [Source:HGNC Symbol;Acc:HGNC:12735]				-0.271917
WDR1	WD repeat domain 1 [Source:HGNC Symbol;Acc:HGNC:12754]			1.01722	0.228202
WDR90	WD repeat domain 90 [Source:HGNC Symbol;Acc:HGNC:26960]	0.490127
WEE1	WEE1 G2 checkpoint kinase [Source:HGNC Symbol;Acc:HGNC:12761]	0.503646	0.471532
WFS1	wolframin ER transmembrane glycoprotein [Source:HGNC Symbol;Acc:HGNC:12762]	0.667882
WIPI1	WD repeat domain, phosphoinositide interacting 1 [Source:HGNC Symbol;Acc:HGNC:25471]	0.599678
WLS	Wnt ligand secretion mediator [Source:HGNC Symbol;Acc:HGNC:30238]	0.264931
WNT5A	Wnt family member 5A [Source:HGNC Symbol;Acc:HGNC:12784]		-0.559976
WRN	WRN RecQ like helicase [Source:HGNC Symbol;Acc:HGNC:12791]	0.565666		-0.757997
XBP1	X-box binding protein 1 [Source:HGNC Symbol;Acc:HGNC:12801]	0.386402
XDH	xanthine dehydrogenase [Source:HGNC Symbol;Acc:HGNC:12805]	0.610961
XIAP	X-linked inhibitor of apoptosis [Source:HGNC Symbol;Acc:HGNC:592]	0.594929
XPNPEP1	X-prolyl aminopeptidase 1 [Source:HGNC Symbol;Acc:HGNC:12822]			1.01562
XPO1	exportin 1 [Source:HGNC Symbol;Acc:HGNC:12825]			-1.89485	-0.438613
XRCC6	X-ray repair cross complementing 6 [Source:HGNC Symbol;Acc:HGNC:4055]	0.623351	0.894979
YBX2	Y-box binding protein 2 [Source:HGNC Symbol;Acc:HGNC:17948]	-0.944105
YIF1A	Yip1 interacting factor homolog A, membrane trafficking protein [Source:HGNC Symbol;Acc:HGNC:16688]	0.91041	1.53732
YIPF6	Yip1 domain family member 6 [Source:HGNC Symbol;Acc:HGNC:28304]	0.616615
YKT6	YKT6 v-SNARE homolog [Source:HGNC Symbol;Acc:HGNC:16959]	0.836362
YPEL1	yippee like 1 [Source:HGNC Symbol;Acc:HGNC:12845]				0.625497
YPEL5	yippee like 5 [Source:HGNC Symbol;Acc:HGNC:18329]	0.674189		1.87422
YRDC	yrdC N6-threonylcarbamoyltransferase domain containing [Source:HGNC Symbol;Acc:HGNC:28905]					-0.298418
YTHDC1	YTH domain containing 1 [Source:HGNC Symbol;Acc:HGNC:30626]			-0.617457
YWHAB	tyrosine 3-monooxygenase/tryptophan 5-monooxygenase activation protein beta [Source:HGNC Symbol;Acc:HGNC:12849]	0.415275
YWHAE	tyrosine 3-monooxygenase/tryptophan 5-monooxygenase activation protein epsilon [Source:HGNC Symbol;Acc:HGNC:12851]		0.456162		-0.698459
YWHAG	tyrosine 3-monooxygenase/tryptophan 5-monooxygenase activation protein gamma [Source:HGNC Symbol;Acc:HGNC:12852]	0.421544
YWHAQ	tyrosine 3-monooxygenase/tryptophan 5-monooxygenase activation protein theta [Source:HGNC Symbol;Acc:HGNC:12854]	0.56867	0.595849		-0.33352
ZBTB10	zinc finger and BTB domain containing 10 [Source:HGNC Symbol;Acc:HGNC:30953]					-0.2448
ZBTB17	zinc finger and BTB domain containing 17 [Source:HGNC Symbol;Acc:HGNC:12936]	0.630352
ZC3H12A	zinc finger CCCH-type containing 12A [Source:HGNC Symbol;Acc:HGNC:26259]		-1.21836			-0.311766
ZC3H14	zinc finger CCCH-type containing 14 [Source:HGNC Symbol;Acc:HGNC:20509]		1.45855
ZFP36	ZFP36 ring finger protein [Source:HGNC Symbol;Acc:HGNC:12862]		-0.901353			-0.337857
ZFP36L1	ZFP36 ring finger protein like 1 [Source:HGNC Symbol;Acc:HGNC:1107]		-0.640783
ZMIZ1	zinc finger MIZ-type containing 1 [Source:HGNC Symbol;Acc:HGNC:16493]		-1.46887	-1.28097
ZNF277	zinc finger protein 277 [Source:HGNC Symbol;Acc:HGNC:13070]			-1.60152
ZW10	zw10 kinetochore protein [Source:HGNC Symbol;Acc:HGNC:13194]			-0.672009
ZWINT	ZW10 interacting kinetochore protein [Source:HGNC Symbol;Acc:HGNC:13195]		0.58762		-0.540249

[truncated: 1 more sheets: Table S11]
